# Supplementary material for: Time varying dynamics of hallucinations in clinical and non-clinical voice-hearers
Source: Neuroimage Clin. 2023 Feb 14;37:103351. doi: 10.1016/j.nicl.2023.103351 (PMC9969260; doi:10.1016/j.nicl.2023.103351)
Supplement: Supplementary data 2 [file mmc2.xlsx]

## Sheet: appendix_LEIDA
This file includes additional material for the article "Time varying dynamics of hallucinations in clinical and non-clinical voice hearers" by Marschall et al.
This excel sheet allows you to find information about the post-hoc comparison for the three way interaction condition PL to and PL from.
Additionally, the matrix with all p-values can be find on the second sheet.
Please select the conditon, PL from and PL to you are interested in
condition	PL from	PL to		mean	std	median	IQR
AVH	1	0		0.245559	0.304553	0.154762	0.5
Please select the conditon, PL from and PL to you would like to compare it to
condition	PL from	PL to		mean	std	median	IQR
rest	1	0		0.444048	0.446847	0.4	1
Difference is:		not significant			p-value:	0.059266

## Sheet: p-values matrix
condition			AVH	rest	AVH	rest	AVH	rest	AVH	rest	AVH	rest	AVH	rest	AVH	rest	AVH	rest	AVH	rest	AVH	rest	AVH	rest	AVH	rest	AVH	rest	AVH	rest	AVH	rest	AVH	rest	AVH	rest	AVH	rest	AVH	rest	AVH	rest	AVH	rest	AVH	rest	AVH	rest	AVH
	PL from		1	1	2	2	3	3	4	4	5	5	6	6	7	7	8	8	9	9	0	0	2	2	3	3	4	4	5	5	6	6	7	7	8	8	9	9	0	0	1	1	3	3	4	4	5	5	6
		PL to	0	0	0	0	0	0	0	0	0	0	0	0	0	0	0	0	0	0	1	1	1	1	1	1	1	1	1	1	1	1	1	1	1	1	1	1	2	2	2	2	2	2	2	2	2	2	2
rest	1	0	0.0592656	NA	NA	NA	NA	NA	NA	NA	NA	NA	NA	NA	NA	NA	NA	NA	NA	NA	NA	NA	NA	NA	NA	NA	NA	NA	NA	NA	NA	NA	NA	NA	NA	NA	NA	NA	NA	NA	NA	NA	NA	NA	NA	NA	NA	NA	NA
AVH	2	0	1	0.0587378	NA	NA	NA	NA	NA	NA	NA	NA	NA	NA	NA	NA	NA	NA	NA	NA	NA	NA	NA	NA	NA	NA	NA	NA	NA	NA	NA	NA	NA	NA	NA	NA	NA	NA	NA	NA	NA	NA	NA	NA	NA	NA	NA	NA	NA
rest	2	0	0.348778	0.479551	0.36634	NA	NA	NA	NA	NA	NA	NA	NA	NA	NA	NA	NA	NA	NA	NA	NA	NA	NA	NA	NA	NA	NA	NA	NA	NA	NA	NA	NA	NA	NA	NA	NA	NA	NA	NA	NA	NA	NA	NA	NA	NA	NA	NA	NA
AVH	3	0	0.876892	0.0350323	0.854977	0.236779	NA	NA	NA	NA	NA	NA	NA	NA	NA	NA	NA	NA	NA	NA	NA	NA	NA	NA	NA	NA	NA	NA	NA	NA	NA	NA	NA	NA	NA	NA	NA	NA	NA	NA	NA	NA	NA	NA	NA	NA	NA	NA	NA
rest	3	0	0.814867	0.0306382	0.793071	0.204002	0.965967	NA	NA	NA	NA	NA	NA	NA	NA	NA	NA	NA	NA	NA	NA	NA	NA	NA	NA	NA	NA	NA	NA	NA	NA	NA	NA	NA	NA	NA	NA	NA	NA	NA	NA	NA	NA	NA	NA	NA	NA	NA	NA
AVH	4	0	0.931964	0.0294584	0.898811	0.250285	0.964915	0.894115	NA	NA	NA	NA	NA	NA	NA	NA	NA	NA	NA	NA	NA	NA	NA	NA	NA	NA	NA	NA	NA	NA	NA	NA	NA	NA	NA	NA	NA	NA	NA	NA	NA	NA	NA	NA	NA	NA	NA	NA	NA
rest	4	0	0.0884231	0.924706	0.083644	0.582175	0.0530714	0.0415619	0.0503292	NA	NA	NA	NA	NA	NA	NA	NA	NA	NA	NA	NA	NA	NA	NA	NA	NA	NA	NA	NA	NA	NA	NA	NA	NA	NA	NA	NA	NA	NA	NA	NA	NA	NA	NA	NA	NA	NA	NA	NA
AVH	5	0	0.891038	0.105767	0.908087	0.509478	0.732027	0.65595	0.771156	0.154268	NA	NA	NA	NA	NA	NA	NA	NA	NA	NA	NA	NA	NA	NA	NA	NA	NA	NA	NA	NA	NA	NA	NA	NA	NA	NA	NA	NA	NA	NA	NA	NA	NA	NA	NA	NA	NA	NA	NA
rest	5	0	0.163668	0.718846	0.166449	0.80359	0.107898	0.0968279	0.105291	0.826052	0.270106	NA	NA	NA	NA	NA	NA	NA	NA	NA	NA	NA	NA	NA	NA	NA	NA	NA	NA	NA	NA	NA	NA	NA	NA	NA	NA	NA	NA	NA	NA	NA	NA	NA	NA	NA	NA	NA	NA
AVH	6	0	0.18609	0.612596	0.192553	0.879793	0.116246	0.108283	0.122511	0.734067	0.313815	0.953718	NA	NA	NA	NA	NA	NA	NA	NA	NA	NA	NA	NA	NA	NA	NA	NA	NA	NA	NA	NA	NA	NA	NA	NA	NA	NA	NA	NA	NA	NA	NA	NA	NA	NA	NA	NA	NA
rest	6	0	0.0339881	1	0.0361769	0.452989	0.0242962	0.0194424	0.0231271	0.947915	0.0685954	0.713757	0.593876	NA	NA	NA	NA	NA	NA	NA	NA	NA	NA	NA	NA	NA	NA	NA	NA	NA	NA	NA	NA	NA	NA	NA	NA	NA	NA	NA	NA	NA	NA	NA	NA	NA	NA	NA	NA
AVH	7	0	0.747809	0.0254325	0.72651	0.168786	0.906218	0.972807	0.840639	0.0376991	0.602041	0.071542	0.0790424	0.0144062	NA	NA	NA	NA	NA	NA	NA	NA	NA	NA	NA	NA	NA	NA	NA	NA	NA	NA	NA	NA	NA	NA	NA	NA	NA	NA	NA	NA	NA	NA	NA	NA	NA	NA	NA
rest	7	0	0.895282	0.0466465	0.88153	0.272424	1	0.952845	0.993283	0.0738266	0.763534	0.120408	0.146216	0.0266424	0.90468	NA	NA	NA	NA	NA	NA	NA	NA	NA	NA	NA	NA	NA	NA	NA	NA	NA	NA	NA	NA	NA	NA	NA	NA	NA	NA	NA	NA	NA	NA	NA	NA	NA	NA
AVH	8	0	0.00117195	0.128481	0.00117195	0.00377356	0.00117195	0.00117195	0.00117195	0.073388	0.00117195	0.0175608	0.00377356	0.0705226	0.00117195	0.00117195	NA	NA	NA	NA	NA	NA	NA	NA	NA	NA	NA	NA	NA	NA	NA	NA	NA	NA	NA	NA	NA	NA	NA	NA	NA	NA	NA	NA	NA	NA	NA	NA	NA
rest	8	0	0.00117195	0.00208321	0.00117195	0.00117195	0.00117195	0.00117195	0.00117195	0.00117195	0.00117195	0.00117195	0.00117195	0.00117195	0.00117195	0.00117195	0.0200862	NA	NA	NA	NA	NA	NA	NA	NA	NA	NA	NA	NA	NA	NA	NA	NA	NA	NA	NA	NA	NA	NA	NA	NA	NA	NA	NA	NA	NA	NA	NA	NA
AVH	9	0	0.888491	0.12642	0.920737	0.494876	0.731522	0.663244	0.784731	0.153598	1	0.294174	0.332886	0.0827068	0.597787	0.77516	0.00117195	0.00117195	NA	NA	NA	NA	NA	NA	NA	NA	NA	NA	NA	NA	NA	NA	NA	NA	NA	NA	NA	NA	NA	NA	NA	NA	NA	NA	NA	NA	NA	NA	NA
rest	9	0	0.720965	0.22343	0.737214	0.718301	0.535076	0.501699	0.589544	0.303605	0.875097	0.462733	0.51336	0.173122	0.427046	0.583664	0.00117195	0.00117195	0.861868	NA	NA	NA	NA	NA	NA	NA	NA	NA	NA	NA	NA	NA	NA	NA	NA	NA	NA	NA	NA	NA	NA	NA	NA	NA	NA	NA	NA	NA	NA
AVH	0	1	0.00377356	0.00117195	0.00294128	0.00117195	0.0157046	0.0456363	0.00608356	0.00117195	0.00294128	0.00117195	0.00117195	0.00117195	0.0481849	0.0231271	0.00117195	0.00117195	0.00208321	0.00294128	NA	NA	NA	NA	NA	NA	NA	NA	NA	NA	NA	NA	NA	NA	NA	NA	NA	NA	NA	NA	NA	NA	NA	NA	NA	NA	NA	NA	NA
rest	0	1	0.00208321	0.00117195	0.00117195	0.00117195	0.00896722	0.0207021	0.00377356	0.00117195	0.00117195	0.00117195	0.00117195	0.00117195	0.0311818	0.0110874	0.00117195	0.00117195	0.00294128	0.00117195	0.856704	NA	NA	NA	NA	NA	NA	NA	NA	NA	NA	NA	NA	NA	NA	NA	NA	NA	NA	NA	NA	NA	NA	NA	NA	NA	NA	NA	NA
AVH	2	1	0.206972	0.00208321	0.198144	0.0194424	0.369928	0.47036	0.274424	0.00377356	0.134299	0.00294128	0.00294128	0.00117195	0.538758	0.387754	0.00117195	0.00117195	0.150039	0.0964671	0.307436	0.222246	NA	NA	NA	NA	NA	NA	NA	NA	NA	NA	NA	NA	NA	NA	NA	NA	NA	NA	NA	NA	NA	NA	NA	NA	NA	NA	NA
rest	2	1	0.0345157	0.00117195	0.0323025	0.00294128	0.0888512	0.156955	0.0481849	0.00117195	0.0248672	0.00117195	0.00208321	0.00208321	0.184629	0.124717	0.00117195	0.00117195	0.0294584	0.013745	0.828043	0.732384	0.596044	NA	NA	NA	NA	NA	NA	NA	NA	NA	NA	NA	NA	NA	NA	NA	NA	NA	NA	NA	NA	NA	NA	NA	NA	NA	NA
AVH	3	1	0.0157046	0.00117195	0.0110874	0.00117195	0.0371633	0.0910972	0.0169601	0.00117195	0.0117665	0.00117195	0.00117195	0.00117195	0.110461	0.06469	0.00117195	0.00117195	0.0163537	0.00896722	1	0.95095	0.431927	0.871175	NA	NA	NA	NA	NA	NA	NA	NA	NA	NA	NA	NA	NA	NA	NA	NA	NA	NA	NA	NA	NA	NA	NA	NA	NA
rest	3	1	0.00608356	0.00117195	0.00456199	0.00208321	0.0231271	0.0426131	0.00608356	0.00117195	0.00208321	0.00117195	0.00117195	0.00117195	0.0451319	0.0277556	0.00117195	0.00117195	0.00754491	0.00456199	0.790666	0.862667	0.266275	0.666663	0.896102	NA	NA	NA	NA	NA	NA	NA	NA	NA	NA	NA	NA	NA	NA	NA	NA	NA	NA	NA	NA	NA	NA	NA	NA
AVH	4	1	0.00117195	0.00117195	0.00117195	0.00117195	0.00208321	0.00608356	0.00117195	0.00117195	0.00117195	0.00117195	0.00117195	0.00117195	0.00826283	0.00377356	0.00117195	0.00117195	0.00117195	0.00117195	0.144556	0.203263	0.0451319	0.325947	0.568256	0.740079	NA	NA	NA	NA	NA	NA	NA	NA	NA	NA	NA	NA	NA	NA	NA	NA	NA	NA	NA	NA	NA	NA	NA
rest	4	1	0.00117195	0.00117195	0.00117195	0.00117195	0.00208321	0.00608356	0.00117195	0.00117195	0.00117195	0.00117195	0.00117195	0.00117195	0.00681116	0.00294128	0.00117195	0.00117195	0.00208321	0.00117195	0.0910972	0.136741	0.0350323	0.225833	0.493698	0.736922	0.829489	NA	NA	NA	NA	NA	NA	NA	NA	NA	NA	NA	NA	NA	NA	NA	NA	NA	NA	NA	NA	NA	NA
AVH	5	1	0.0441411	0.00117195	0.0350323	0.00377356	0.109609	0.185678	0.0551739	0.00117195	0.0231271	0.00117195	0.00117195	0.00117195	0.209194	0.13067	0.00117195	0.00117195	0.0294584	0.0150687	0.698788	0.576925	0.692547	0.939748	0.766716	0.565382	0.156955	0.108755	NA	NA	NA	NA	NA	NA	NA	NA	NA	NA	NA	NA	NA	NA	NA	NA	NA	NA	NA	NA	NA
rest	5	1	0.00117195	0.00117195	0.00117195	0.00117195	0.00117195	0.00681116	0.00117195	0.00117195	0.00117195	0.00117195	0.00117195	0.00117195	0.00208321	0.00208321	0.00117195	0.00117195	0.00117195	0.00117195	0.0277556	0.0456363	0.0200862	0.168083	0.403939	0.626972	0.680303	0.97922	0.0757643	NA	NA	NA	NA	NA	NA	NA	NA	NA	NA	NA	NA	NA	NA	NA	NA	NA	NA	NA	NA
AVH	6	1	0.00117195	0.00117195	0.00117195	0.00117195	0.00117195	0.00117195	0.00117195	0.00117195	0.00117195	0.00117195	0.00117195	0.00117195	0.00208321	0.00117195	0.00117195	0.00117195	0.00117195	0.00117195	0.0254325	0.0323025	0.0188148	0.171457	0.397996	0.612338	0.644394	0.952845	0.0690606	1	NA	NA	NA	NA	NA	NA	NA	NA	NA	NA	NA	NA	NA	NA	NA	NA	NA	NA	NA
rest	6	1	0.00117195	0.00117195	0.00117195	0.00117195	0.00117195	0.00294128	0.00117195	0.00117195	0.00117195	0.00117195	0.00117195	0.00117195	0.00456199	0.00117195	0.00117195	0.00117195	0.00117195	0.00117195	0.00456199	0.0110874	0.0131088	0.116671	0.354144	0.620242	0.499659	0.914582	0.0404527	0.9124	0.950558	NA	NA	NA	NA	NA	NA	NA	NA	NA	NA	NA	NA	NA	NA	NA	NA	NA	NA
AVH	7	1	0.00117195	0.00117195	0.00117195	0.00117195	0.00208321	0.0110874	0.00117195	0.00117195	0.00117195	0.00117195	0.00117195	0.00117195	0.013745	0.0053398	0.00117195	0.00117195	0.00117195	0.00117195	0.329744	0.462245	0.0915187	0.415211	0.683687	0.874421	0.88728	0.726747	0.267846	0.622552	0.589544	0.489826	NA	NA	NA	NA	NA	NA	NA	NA	NA	NA	NA	NA	NA	NA	NA	NA	NA
rest	7	1	0.00117195	0.00117195	0.00117195	0.00117195	0.00117195	0.00294128	0.00117195	0.00117195	0.00117195	0.00117195	0.00117195	0.00117195	0.00294128	0.00208321	0.00117195	0.00117195	0.00117195	0.00117195	0.00377356	0.00456199	0.0110874	0.0781388	0.293509	0.570398	0.322286	0.782953	0.0317407	0.844803	0.889035	0.917183	0.395233	NA	NA	NA	NA	NA	NA	NA	NA	NA	NA	NA	NA	NA	NA	NA	NA
AVH	8	1	0.00377356	0.00117195	0.00294128	0.00117195	0.013745	0.0361769	0.00294128	0.00117195	0.00117195	0.00117195	0.00117195	0.00117195	0.0436457	0.0200862	0.00117195	0.00117195	0.00456199	0.00208321	0.920929	0.975074	0.26075	0.773234	0.974525	0.874006	0.306368	0.20084	0.623407	0.0822509	0.0665995	0.0350323	0.492307	0.0163537	NA	NA	NA	NA	NA	NA	NA	NA	NA	NA	NA	NA	NA	NA	NA
rest	8	1	0.00117195	0.00117195	0.00117195	0.00117195	0.00117195	0.00117195	0.00117195	0.00117195	0.00117195	0.00117195	0.00117195	0.00117195	0.00117195	0.00117195	0.00117195	0.00117195	0.00117195	0.00117195	0.00377356	0.00456199	0.00826283	0.10041	0.320467	0.609198	0.421882	0.78453	0.0311818	0.862268	0.87709	1	0.39924	0.907888	0.0169601	NA	NA	NA	NA	NA	NA	NA	NA	NA	NA	NA	NA	NA	NA
AVH	9	1	0.00117195	0.00117195	0.00117195	0.00117195	0.00377356	0.013745	0.00117195	0.00117195	0.00117195	0.00117195	0.00117195	0.00117195	0.0117665	0.00608356	0.00117195	0.00117195	0.00117195	0.00117195	0.41861	0.567448	0.112099	0.477323	0.73114	0.929403	0.790334	0.64457	0.32015	0.494876	0.465756	0.347039	0.955014	0.281634	0.587544	0.268891	NA	NA	NA	NA	NA	NA	NA	NA	NA	NA	NA	NA	NA
rest	9	1	0.00294128	0.00117195	0.00117195	0.00117195	0.00117195	0.00681116	0.00117195	0.00117195	0.00117195	0.00117195	0.00117195	0.00117195	0.00896722	0.00377356	0.00117195	0.00117195	0.00117195	0.00117195	0.262411	0.357372	0.0738266	0.373327	0.592447	0.833099	0.997752	0.826903	0.230435	0.724401	0.743341	0.583187	0.955479	0.492566	0.421882	0.547179	0.890017	NA	NA	NA	NA	NA	NA	NA	NA	NA	NA	NA	NA
AVH	0	2	0.00294128	0.00117195	0.00117195	0.00117195	0.0124329	0.0311818	0.00208321	0.00117195	0.00208321	0.00117195	0.00117195	0.00117195	0.0441411	0.0272216	0.00117195	0.00117195	0.0053398	0.00208321	0.902749	0.992865	0.248414	0.75566	0.960685	0.88153	0.277102	0.201869	0.597978	0.0845483	0.058241	0.0294584	0.485835	0.00970385	1	0.00896722	0.590096	0.401114	NA	NA	NA	NA	NA	NA	NA	NA	NA	NA	NA
rest	0	2	0.00208321	0.00117195	0.00208321	0.00117195	0.0144062	0.0345157	0.00681116	0.00208321	0.00208321	0.00117195	0.00117195	0.00117195	0.0393584	0.0207021	0.00117195	0.00117195	0.00377356	0.00377356	0.973466	0.899142	0.254466	0.793548	1	0.808501	0.137444	0.0923895	0.662123	0.0248672	0.0248672	0.0117665	0.363884	0.00294128	0.95628	0.00117195	0.467019	0.285304	0.932152	NA	NA	NA	NA	NA	NA	NA	NA	NA	NA
AVH	1	2	0.814867	0.0350323	0.801126	0.214268	0.961055	1	0.909929	0.0472063	0.67129	0.095073	0.111327	0.0236888	0.972385	0.950569	0.00117195	0.00117195	0.683894	0.505959	0.0431224	0.0225687	0.454529	0.153945	0.0845483	0.0451319	0.0053398	0.0053398	0.180572	0.00294128	0.00208321	0.00117195	0.00826283	0.00117195	0.0334635	0.00117195	0.0104054	0.00456199	0.0323025	0.0366538	NA	NA	NA	NA	NA	NA	NA	NA	NA
rest	1	2	0.00826283	0.00117195	0.0163537	0.00117195	0.0366538	0.073388	0.0194424	0.00117195	0.00896722	0.00117195	0.00117195	0.00117195	0.100777	0.0612195	0.00117195	0.00117195	0.0117665	0.00456199	0.974293	0.969945	0.382818	0.840989	1	0.895282	0.587571	0.490706	0.731522	0.426331	0.415747	0.342492	0.697877	0.264698	1	0.325673	0.749561	0.636323	0.993283	1	0.0809046	NA	NA	NA	NA	NA	NA	NA	NA
AVH	3	2	0.00208321	0.00117195	0.00117195	0.00117195	0.00896722	0.0175608	0.00208321	0.00117195	0.00117195	0.00117195	0.00117195	0.00117195	0.0272216	0.0117665	0.00117195	0.00117195	0.00208321	0.00117195	0.582654	0.734115	0.143021	0.557792	0.790666	0.974758	0.756267	0.603611	0.402619	0.504157	0.431062	0.370131	0.88354	0.286435	0.732741	0.306578	0.96042	0.813808	0.755097	0.61381	0.0225687	0.82497	NA	NA	NA	NA	NA	NA	NA
rest	3	2	0.0117665	0.00117195	0.00826283	0.00117195	0.0300405	0.0632161	0.0157046	0.00117195	0.0053398	0.00117195	0.00117195	0.00117195	0.0869831	0.0361769	0.00117195	0.00117195	0.00681116	0.00294128	0.917052	1	0.349339	0.812438	0.968258	0.936356	0.637627	0.57428	0.689534	0.501699	0.469054	0.429934	0.750254	0.367417	0.997752	0.429321	0.791973	0.681591	0.98075	0.949568	0.0671183	0.970879	0.868993	NA	NA	NA	NA	NA	NA
AVH	4	2	0.00294128	0.00117195	0.00117195	0.00117195	0.00608356	0.013745	0.00117195	0.00117195	0.00117195	0.00117195	0.00117195	0.00117195	0.0169601	0.0117665	0.00117195	0.00117195	0.00117195	0.00208321	0.528879	0.694503	0.134718	0.555658	0.781679	0.974525	0.691625	0.525031	0.388359	0.373327	0.360998	0.247623	0.869736	0.158096	0.693567	0.20084	0.950044	0.783414	0.695959	0.570051	0.0144062	0.801253	1	0.844572	NA	NA	NA	NA	NA
rest	4	2	0.00117195	0.00117195	0.00117195	0.00117195	0.00117195	0.00117195	0.00117195	0.00117195	0.00117195	0.00117195	0.00117195	0.00117195	0.00117195	0.00117195	0.00117195	0.00117195	0.00117195	0.00117195	0.00117195	0.00117195	0.00208321	0.00896722	0.136741	0.429699	0.0388231	0.434935	0.0053398	0.245732	0.252431	0.241702	0.0665995	1	0.00117195	0.00681116	0.0254325	0.136741	0.00117195	0.00117195	0.00117195	0.0786049	0.0781388	0.133481	0.0236888	NA	NA	NA	NA
AVH	5	2	0.00377356	0.00117195	0.00208321	0.00117195	0.0110874	0.0283076	0.00377356	0.00117195	0.00208321	0.00117195	0.00117195	0.00117195	0.0371633	0.0169601	0.00117195	0.00117195	0.0053398	0.00208321	0.76749	0.875205	0.227428	0.659618	0.860236	1	0.762627	0.658024	0.528879	0.542847	0.51905	0.453189	0.88354	0.368739	0.860236	0.410816	0.92817	0.817966	0.870653	0.7972	0.0393584	0.878896	0.970794	0.932398	0.97022	0.149265	NA	NA	NA
rest	5	2	0.00117195	0.00117195	0.00208321	0.00117195	0.00117195	0.00294128	0.00117195	0.00117195	0.00117195	0.00117195	0.00117195	0.00117195	0.00377356	0.00117195	0.00117195	0.00117195	0.00117195	0.00117195	0.00377356	0.00294128	0.00896722	0.094628	0.277102	0.57286	0.382667	0.738396	0.0254325	0.781883	0.83298	0.888699	0.348342	1	0.0181851	0.856655	0.261103	0.474405	0.0157046	0.00294128	0.00117195	0.284737	0.28935	0.349681	0.176756	0.69948	0.421618	NA	NA
AVH	6	2	0.00117195	0.00117195	0.00117195	0.00117195	0.00117195	0.00117195	0.00117195	0.00117195	0.00117195	0.00117195	0.00117195	0.00117195	0.00377356	0.00208321	0.00117195	0.00117195	0.00117195	0.00117195	0.00608356	0.00377356	0.0124329	0.107055	0.328574	0.597653	0.49011	0.850602	0.0393584	0.880601	0.894012	1	0.420297	0.908087	0.028909	0.999443	0.306043	0.562056	0.0200862	0.00970385	0.00117195	0.34442	0.329512	0.41839	0.211169	0.262411	0.431927	0.927598	NA
rest	6	2	0.00117195	0.00117195	0.00117195	0.00117195	0.00117195	0.00117195	0.00117195	0.00117195	0.00117195	0.00117195	0.00117195	0.00117195	0.00208321	0.00117195	0.00117195	0.00117195	0.00117195	0.00117195	0.00377356	0.00608356	0.0104054	0.0822509	0.295022	0.575421	0.3508	0.74264	0.0294584	0.785687	0.757217	0.903949	0.343144	0.952845	0.0188148	0.852014	0.240482	0.436648	0.0104054	0.00208321	0.00117195	0.271873	0.252431	0.3466	0.15627	0.434727	0.346819	1	0.889706
AVH	7	2	0.176756	0.00294128	0.169537	0.0144062	0.323313	0.417165	0.220179	0.00681116	0.119951	0.00681116	0.00608356	0.00208321	0.472626	0.337646	0.00117195	0.00117195	0.124717	0.071542	0.426404	0.34127	0.954112	0.703017	0.531368	0.343754	0.0973008	0.0680555	0.773963	0.0376991	0.0361769	0.0272216	0.155856	0.0231271	0.374188	0.0207021	0.194765	0.135179	0.363634	0.409643	0.431343	0.489593	0.229046	0.471614	0.216096	0.00117195	0.321654	0.0242962	0.0266424
rest	7	2	0.0104054	0.00117195	0.00896722	0.00208321	0.0361769	0.0680555	0.0157046	0.00117195	0.00681116	0.00117195	0.00117195	0.00117195	0.0919702	0.0561747	0.00117195	0.00117195	0.00970385	0.00377356	0.941341	1	0.386587	0.805671	0.984653	0.887866	0.625638	0.509478	0.720664	0.4659	0.459358	0.409867	0.710559	0.321377	1	0.363884	0.783937	0.674079	1	0.966974	0.0710454	1	0.843784	1	0.834167	0.072012	0.924801	0.323705	0.382818
AVH	8	2	0.00117195	0.00117195	0.00117195	0.00117195	0.00208321	0.00208321	0.00117195	0.00117195	0.00117195	0.00117195	0.00117195	0.00117195	0.00208321	0.00208321	0.00117195	0.00117195	0.00117195	0.00117195	0.00294128	0.0053398	0.0053398	0.0960406	0.295317	0.582457	0.394259	0.791195	0.0300405	0.825149	0.827385	0.958375	0.369812	0.923971	0.0188148	0.961682	0.25094	0.501947	0.013745	0.00208321	0.00117195	0.300442	0.283672	0.399514	0.194038	0.0738266	0.391532	0.927598	0.992463
rest	8	2	0.00117195	0.00117195	0.00117195	0.00117195	0.00117195	0.00117195	0.00117195	0.00117195	0.00117195	0.00117195	0.00117195	0.00117195	0.00117195	0.00117195	0.00117195	0.00117195	0.00117195	0.00117195	0.00117195	0.00117195	0.00117195	0.0431224	0.220859	0.466435	0.162905	0.627811	0.0117665	0.535343	0.52394	0.63187	0.194038	1	0.00208321	0.485835	0.119589	0.287855	0.00117195	0.00117195	0.00117195	0.171457	0.144195	0.234951	0.0665995	0.254466	0.251427	0.918932	0.639932
AVH	9	2	0.00117195	0.00117195	0.00117195	0.00117195	0.00117195	0.00117195	0.00117195	0.00117195	0.00117195	0.00117195	0.00117195	0.00117195	0.00208321	0.00117195	0.00117195	0.00117195	0.00117195	0.00117195	0.00294128	0.00117195	0.00681116	0.0622036	0.267149	0.531205	0.314853	0.713358	0.0163537	0.714401	0.766854	0.838469	0.3211	1	0.0131088	0.803654	0.186858	0.442061	0.00681116	0.00117195	0.00117195	0.275006	0.230435	0.343408	0.154268	0.42258	0.309262	1	0.885688
rest	9	2	0.0481849	0.00117195	0.0426131	0.00294128	0.110461	0.194416	0.0571895	0.00208321	0.0225687	0.00117195	0.00117195	0.00117195	0.207645	0.127727	0.00117195	0.00117195	0.0339881	0.0207021	0.776239	0.658426	0.671517	0.971922	0.822969	0.619094	0.267846	0.191822	1	0.145365	0.131538	0.0915187	0.358176	0.0675755	0.704231	0.0786049	0.406704	0.325947	0.684529	0.728668	0.194038	0.785687	0.486986	0.734825	0.491663	0.00754491	0.597113	0.0762227	0.0879189
AVH	0	3	0.00208321	0.00117195	0.00117195	0.00117195	0.00294128	0.00377356	0.00117195	0.00117195	0.00117195	0.00117195	0.00117195	0.00117195	0.00681116	0.00208321	0.00117195	0.00117195	0.00117195	0.00117195	0.145005	0.210257	0.0514355	0.337379	0.584056	0.791844	0.965302	0.745991	0.181298	0.569246	0.531205	0.381358	0.948341	0.253495	0.322286	0.261456	0.826598	1	0.302624	0.146976	0.0053398	0.624193	0.782274	0.667723	0.743629	0.00117195	0.803843	0.234951	0.338448
rest	0	3	0.00117195	0.00117195	0.00117195	0.00117195	0.00117195	0.00608356	0.00117195	0.00117195	0.00117195	0.00117195	0.00117195	0.00117195	0.0104054	0.00117195	0.00117195	0.00117195	0.00117195	0.00117195	0.195086	0.298581	0.0700365	0.396018	0.631632	0.831838	0.840119	0.63834	0.225833	0.415211	0.353244	0.228127	1	0.10483	0.384053	0.110461	0.936606	0.919223	0.380487	0.210257	0.00896722	0.667723	0.86614	0.7232	0.83287	0.00117195	0.86673	0.106633	0.168786
AVH	1	3	0.00117195	0.00117195	0.00117195	0.00117195	0.00117195	0.0053398	0.00117195	0.00117195	0.00117195	0.00117195	0.00117195	0.00117195	0.00456199	0.00456199	0.00117195	0.00117195	0.00117195	0.00117195	0.110912	0.177936	0.0461118	0.29199	0.529313	0.739974	0.997355	0.870762	0.157684	0.728755	0.724401	0.556857	0.860076	0.41655	0.266486	0.463465	0.765415	0.952845	0.240995	0.116246	0.00608356	0.585481	0.712096	0.640051	0.657106	0.0436457	0.740844	0.396018	0.501172
rest	1	3	0.00117195	0.00117195	0.00117195	0.00117195	0.00208321	0.00681116	0.00208321	0.00117195	0.00117195	0.00117195	0.00117195	0.00117195	0.00970385	0.00754491	0.00117195	0.00117195	0.00117195	0.00117195	0.300695	0.414593	0.0742766	0.352772	0.615293	0.901987	0.987614	1	0.234951	0.950914	0.93707	0.919223	0.924801	0.88153	0.458573	0.920383	0.858343	0.950864	0.453189	0.305756	0.00754491	0.589958	0.785687	0.68416	0.767765	0.684854	0.785687	0.877307	0.916112
AVH	2	3	0.00208321	0.00117195	0.00208321	0.00117195	0.0053398	0.0131088	0.00117195	0.00117195	0.00208321	0.00117195	0.00117195	0.00117195	0.0124329	0.00681116	0.00117195	0.00117195	0.00208321	0.00117195	0.359779	0.477562	0.083644	0.435722	0.692647	0.889978	0.88354	0.736106	0.283333	0.596179	0.564327	0.424233	1	0.394259	0.512458	0.369812	0.964205	0.946957	0.509889	0.375091	0.0117665	0.712619	0.895423	0.761238	0.875097	0.0700365	0.879003	0.326261	0.406069
rest	2	3	0.0104054	0.00117195	0.00681116	0.00117195	0.0231271	0.0556804	0.0150687	0.00117195	0.0053398	0.00117195	0.00117195	0.00117195	0.0799549	0.0404527	0.00117195	0.00117195	0.00754491	0.00456199	0.900137	0.996828	0.331032	0.777637	0.949658	0.941341	0.649824	0.564663	0.673639	0.509889	0.500468	0.434935	0.772159	0.38371	0.982368	0.446848	0.804159	0.711358	0.984536	0.91919	0.0675755	0.974208	0.880834	1	0.874268	0.137444	0.955656	0.382818	0.435977
AVH	4	3	0.00117195	0.00117195	0.00117195	0.00117195	0.00294128	0.0181851	0.00377356	0.00117195	0.00117195	0.00117195	0.00117195	0.00117195	0.0175608	0.0144062	0.00117195	0.00117195	0.00294128	0.00117195	0.601586	0.770214	0.149002	0.574425	0.793068	1	0.624614	0.469587	0.426069	0.352772	0.305756	0.253495	0.827328	0.160122	0.751698	0.166046	0.900469	0.736253	0.770128	0.656413	0.0207021	0.830039	0.984653	0.885017	0.966482	0.0175608	1	0.164074	0.198977
rest	4	3	0.00117195	0.00117195	0.00117195	0.00117195	0.00208321	0.00117195	0.00117195	0.00117195	0.00117195	0.00117195	0.00117195	0.00117195	0.00117195	0.00208321	0.00117195	0.00117195	0.00117195	0.00117195	0.00826283	0.00970385	0.0163537	0.106633	0.316131	0.576217	0.443577	0.90415	0.0426131	0.836685	0.879963	0.970794	0.446954	1	0.0334635	0.955102	0.304334	0.522312	0.0213027	0.0053398	0.00117195	0.306368	0.320467	0.418908	0.223783	0.696397	0.413472	1	0.979341
AVH	5	3	0.0752649	0.00117195	0.0651902	0.00456199	0.166046	0.250285	0.0968279	0.00208321	0.0431224	0.00208321	0.00117195	0.00117195	0.295317	0.201498	0.00117195	0.00117195	0.0519528	0.0260476	0.620723	0.493287	0.765615	0.87451	0.697546	0.502225	0.153598	0.106633	0.951691	0.0690606	0.0636857	0.0431224	0.245801	0.0317407	0.561031	0.0254325	0.297959	0.197714	0.541681	0.579327	0.264382	0.66897	0.366048	0.620849	0.334476	0.00208321	0.457687	0.0213027	0.0382774
rest	5	3	0.00117195	0.00117195	0.00117195	0.00117195	0.00208321	0.00294128	0.00117195	0.00117195	0.00117195	0.00117195	0.00117195	0.00117195	0.00117195	0.00117195	0.00117195	0.00117195	0.00117195	0.00117195	0.0492928	0.0556804	0.0248672	0.19581	0.398871	0.661213	0.736607	1	0.0845483	0.992769	0.967124	0.857234	0.655197	0.712619	0.119149	0.786602	0.563009	0.788051	0.0923895	0.0366538	0.00294128	0.459358	0.519866	0.505458	0.420297	0.137444	0.593491	0.732384	0.813808
AVH	6	3	0.00117195	0.00117195	0.00117195	0.00117195	0.00294128	0.00896722	0.00117195	0.00117195	0.00208321	0.00117195	0.00117195	0.00117195	0.0157046	0.00681116	0.00117195	0.00117195	0.00117195	0.00117195	0.384617	0.505458	0.094628	0.453685	0.68893	0.910623	0.823027	0.640051	0.296968	0.458818	0.455274	0.339779	0.969945	0.238449	0.550638	0.281097	1	0.891078	0.555658	0.414861	0.013745	0.743341	0.93707	0.76212	0.92125	0.0399146	0.910984	0.258629	0.301894
rest	6	3	0.00117195	0.00117195	0.00117195	0.00117195	0.00117195	0.00294128	0.00117195	0.00117195	0.00117195	0.00117195	0.00117195	0.00117195	0.00117195	0.00208321	0.00117195	0.00117195	0.00117195	0.00117195	0.00117195	0.00117195	0.00294128	0.0350323	0.211561	0.501172	0.155856	0.626421	0.0104054	0.566397	0.450599	0.659276	0.188063	1	0.00208321	0.419923	0.105291	0.313136	0.00117195	0.00117195	0.00117195	0.187653	0.15123	0.240788	0.072935	0.689917	0.227172	0.872309	0.597653
AVH	7	3	0.00117195	0.00117195	0.00117195	0.00117195	0.00208321	0.0104054	0.00117195	0.00117195	0.00117195	0.00117195	0.00117195	0.00117195	0.0163537	0.00456199	0.00117195	0.00117195	0.00208321	0.00117195	0.363341	0.51174	0.0964671	0.388785	0.637035	0.856704	1	0.948251	0.254788	0.904415	0.920833	0.865679	0.951218	0.78699	0.50691	0.868533	0.91715	1	0.507635	0.400109	0.0104054	0.61135	0.832568	0.690339	0.829194	0.431132	0.815735	0.829137	0.849111
rest	7	3	0.00117195	0.00117195	0.00117195	0.00117195	0.00117195	0.0053398	0.00117195	0.00117195	0.00117195	0.00117195	0.00117195	0.00117195	0.00294128	0.00294128	0.00117195	0.00117195	0.00117195	0.00117195	0.0742766	0.0879189	0.0248672	0.224105	0.441001	0.684854	0.824428	1	0.105767	0.955704	0.951193	0.859788	0.721177	0.738648	0.17188	0.801632	0.627992	0.830645	0.156613	0.0665995	0.00377356	0.481885	0.583272	0.540406	0.498163	0.240995	0.645447	0.711513	0.825868
AVH	8	3	0.00117195	0.00117195	0.00117195	0.00117195	0.00117195	0.00117195	0.00117195	0.00117195	0.00117195	0.00117195	0.00117195	0.00117195	0.00117195	0.00117195	0.00117195	0.00117195	0.00117195	0.00117195	0.00117195	0.00208321	0.00608356	0.0461118	0.23616	0.491533	0.170735	0.66705	0.0150687	0.58982	0.543642	0.720513	0.220859	1	0.00208321	0.536306	0.12556	0.329744	0.00117195	0.00117195	0.00117195	0.222246	0.17644	0.245264	0.0766798	0.246829	0.251134	0.928961	0.709758
rest	8	3	0.00117195	0.00117195	0.00117195	0.00117195	0.0053398	0.0117665	0.00117195	0.00117195	0.00117195	0.00117195	0.00117195	0.00117195	0.013745	0.00681116	0.00117195	0.00117195	0.00117195	0.00117195	0.291024	0.400931	0.0724293	0.351958	0.610043	0.914582	1	1	0.238449	0.960772	0.934058	0.927598	0.927219	0.884364	0.430452	0.922598	0.856301	0.960333	0.429699	0.307074	0.0117665	0.595277	0.79322	0.682395	0.761516	0.699577	0.770748	0.879622	0.910623
AVH	9	3	0.0541762	0.00117195	0.0492928	0.00456199	0.135597	0.236469	0.0710454	0.00208321	0.0323025	0.00117195	0.00117195	0.00117195	0.280487	0.162546	0.00117195	0.00117195	0.0436457	0.0225687	0.423323	0.28201	0.788068	0.793212	0.607096	0.400383	0.0477014	0.028909	0.88189	0.0194424	0.0124329	0.0131088	0.107055	0.00608356	0.371703	0.00456199	0.140159	0.0841111	0.31673	0.362003	0.241702	0.546705	0.188774	0.507635	0.167255	0.00117195	0.31589	0.0053398	0.00970385
rest	9	3	0.00117195	0.00117195	0.00117195	0.00117195	0.00117195	0.00456199	0.00117195	0.00117195	0.00117195	0.00117195	0.00117195	0.00117195	0.00456199	0.00294128	0.00117195	0.00117195	0.00117195	0.00117195	0.109609	0.152788	0.0366538	0.267149	0.498621	0.746564	0.898339	1	0.136741	0.90195	0.88153	0.782079	0.812065	0.738648	0.233295	0.71602	0.745437	0.911843	0.209617	0.101676	0.00377356	0.507928	0.663244	0.591038	0.581388	0.253238	0.699929	0.713265	0.762537
AVH	0	4	0.00754491	0.00117195	0.00826283	0.00117195	0.0339881	0.0690606	0.00826283	0.00117195	0.00681116	0.00117195	0.00117195	0.00117195	0.0985681	0.0508877	0.00117195	0.00117195	0.00608356	0.00377356	0.816482	0.605404	0.427046	0.959594	0.886212	0.640815	0.0748041	0.0498166	0.844416	0.0131088	0.00826283	0.00294128	0.212765	0.00117195	0.714951	0.00208321	0.262127	0.141367	0.678113	0.753406	0.0790424	0.834813	0.404483	0.790657	0.35474	0.00117195	0.589958	0.00294128	0.00294128
rest	0	4	0.00377356	0.00117195	0.00117195	0.00117195	0.0124329	0.0371633	0.00294128	0.00117195	0.00377356	0.00117195	0.00117195	0.00117195	0.0466465	0.0169601	0.00117195	0.00117195	0.00208321	0.00294128	0.957433	0.915656	0.280487	0.79329	1	0.818275	0.164454	0.101244	0.658024	0.0277556	0.0254325	0.00826283	0.367417	0.00208321	0.969945	0.00456199	0.478651	0.301276	0.951805	1	0.0317407	1	0.650691	0.957433	0.586039	0.00117195	0.811817	0.00294128	0.00896722
AVH	1	4	0.00208321	0.00117195	0.00117195	0.00117195	0.0144062	0.0350323	0.00294128	0.00117195	0.00294128	0.00117195	0.00117195	0.00117195	0.0466465	0.0277556	0.00117195	0.00117195	0.00117195	0.00681116	0.886212	1	0.263748	0.756267	0.958485	0.89724	0.369405	0.258983	0.606834	0.147779	0.153945	0.0968279	0.570142	0.0665995	1	0.060753	0.676775	0.485366	1	0.944699	0.0376991	0.983468	0.778924	1	0.759177	0.00456199	0.884364	0.0577106	0.0724293
rest	1	4	0.00117195	0.00117195	0.00117195	0.00117195	0.00294128	0.0117665	0.00117195	0.00117195	0.00117195	0.00117195	0.00117195	0.00117195	0.0163537	0.0117665	0.00117195	0.00117195	0.00117195	0.00117195	0.337379	0.461952	0.0827068	0.366048	0.61714	0.917345	1	1	0.248085	0.919868	0.932866	0.872855	0.928613	0.873486	0.477988	0.871917	0.878211	0.984653	0.473396	0.34442	0.0104054	0.598112	0.788057	0.677272	0.786214	0.597113	0.78446	0.77659	0.864084
AVH	2	4	0.00117195	0.00117195	0.00117195	0.00117195	0.00608356	0.00754491	0.00117195	0.00117195	0.00117195	0.00117195	0.00117195	0.00117195	0.0104054	0.00456199	0.00117195	0.00117195	0.00117195	0.00208321	0.318719	0.454529	0.0879189	0.422146	0.666941	0.879622	0.915103	0.759177	0.267846	0.636323	0.602118	0.499203	1	0.371703	0.486986	0.441001	0.948858	0.968622	0.478788	0.348342	0.0110874	0.681487	0.887866	0.731522	0.853131	0.140936	0.877003	0.431062	0.454379
rest	2	4	0.00456199	0.00117195	0.00117195	0.00117195	0.00970385	0.0272216	0.00117195	0.00117195	0.00117195	0.00117195	0.00117195	0.00117195	0.0272216	0.0181851	0.00117195	0.00117195	0.00117195	0.00117195	0.613382	0.74404	0.160122	0.542212	0.770214	0.961878	0.888491	0.791186	0.400383	0.713604	0.687171	0.643339	0.97922	0.56453	0.73003	0.580655	1	0.920929	0.729769	0.653526	0.0194424	0.778362	0.976826	0.844416	0.964055	0.242147	0.939167	0.511962	0.606082
AVH	3	4	0.00608356	0.00117195	0.00208321	0.00117195	0.0124329	0.0415619	0.00608356	0.00117195	0.0053398	0.00117195	0.00117195	0.00117195	0.0451319	0.0328743	0.00117195	0.00117195	0.0053398	0.00117195	0.835904	0.936263	0.255145	0.714002	0.90058	0.990396	0.682023	0.549803	0.575333	0.4659	0.442061	0.38902	0.811817	0.283939	0.921122	0.353888	0.872965	0.733724	0.920125	0.872026	0.0356165	0.919868	0.924706	0.96571	0.911547	0.0612195	0.974777	0.285569	0.353029
rest	3	4	0.00117195	0.00117195	0.00117195	0.00117195	0.00456199	0.00826283	0.00117195	0.00117195	0.00117195	0.00117195	0.00117195	0.00117195	0.00826283	0.0053398	0.00117195	0.00117195	0.00117195	0.00117195	0.234639	0.326888	0.0603067	0.351142	0.607096	0.84426	1	0.915265	0.204739	0.771156	0.773098	0.683894	0.953693	0.630084	0.391811	0.593491	0.855026	0.995127	0.373084	0.245264	0.00608356	0.60115	0.781609	0.688344	0.735057	0.253238	0.793216	0.561851	0.637691
AVH	5	4	0.00608356	0.00117195	0.00681116	0.00117195	0.0248672	0.0541762	0.00754491	0.00117195	0.00294128	0.00117195	0.00117195	0.00117195	0.0799549	0.0366538	0.00117195	0.00117195	0.00377356	0.00377356	0.982386	0.966439	0.351958	0.825149	1	0.879302	0.48305	0.360998	0.725122	0.247953	0.245801	0.169537	0.618486	0.12597	0.992865	0.122511	0.692647	0.532607	0.984735	1	0.0612195	1	0.776258	0.987906	0.766941	0.0157046	0.844572	0.124265	0.152788
rest	5	4	0.00117195	0.00117195	0.00117195	0.00117195	0.00117195	0.00208321	0.00117195	0.00117195	0.00117195	0.00117195	0.00117195	0.00117195	0.00117195	0.00208321	0.00117195	0.00117195	0.00117195	0.00117195	0.00970385	0.0110874	0.013745	0.129293	0.340351	0.568641	0.499431	0.91494	0.0436457	0.938955	0.95095	1	0.478788	1	0.0597923	0.983368	0.338263	0.605329	0.0345157	0.0104054	0.00294128	0.352557	0.352215	0.42258	0.27339	0.595277	0.418091	1	1
AVH	6	4	0.00681116	0.00117195	0.00456199	0.00117195	0.0181851	0.0446594	0.00826283	0.00117195	0.00608356	0.00117195	0.00117195	0.00117195	0.0636857	0.0311818	0.00117195	0.00117195	0.00608356	0.00377356	1	0.885519	0.325947	0.839129	1	0.810569	0.248085	0.162115	0.712526	0.0902201	0.0742766	0.0446594	0.424543	0.0356165	0.925214	0.0231271	0.51174	0.357626	0.924515	0.992125	0.0546964	0.987614	0.655429	0.939748	0.605329	0.00117195	0.785687	0.0283076	0.0306382
rest	6	4	0.00681116	0.00117195	0.00208321	0.00208321	0.0124329	0.0306382	0.00294128	0.00117195	0.00208321	0.00117195	0.00117195	0.00117195	0.0431224	0.0236888	0.00117195	0.00117195	0.00294128	0.00294128	0.847938	0.972365	0.252172	0.718817	0.927473	0.944361	0.492927	0.369695	0.58523	0.241908	0.240995	0.179504	0.667951	0.103891	0.947669	0.135597	0.765815	0.590096	0.953007	0.879963	0.0300405	0.948612	0.844416	0.986344	0.834522	0.0124329	0.918576	0.110461	0.146976
AVH	7	4	0.00208321	0.00117195	0.00377356	0.00117195	0.00826283	0.0306382	0.00208321	0.00117195	0.00294128	0.00117195	0.00117195	0.00117195	0.0393584	0.0236888	0.00117195	0.00117195	0.00208321	0.00208321	0.716234	0.840989	0.205504	0.620975	0.825028	1	0.816542	0.717087	0.490706	0.597327	0.580457	0.505959	0.910524	0.488407	0.817161	0.464537	0.960488	0.854509	0.82623	0.759161	0.0266424	0.863879	1	0.914159	1	0.24716	0.998933	0.429321	0.496434
rest	7	4	0.0345157	0.00117195	0.0323025	0.00208321	0.0919702	0.138599	0.0508877	0.00117195	0.0188148	0.00294128	0.00117195	0.00117195	0.169537	0.101676	0.00117195	0.00117195	0.0254325	0.0157046	0.934151	0.874554	0.542689	0.960772	0.958047	0.824069	0.454083	0.417918	0.879003	0.3466	0.364091	0.328887	0.581388	0.304911	0.883393	0.319872	0.632234	0.528551	0.881742	0.934782	0.146976	0.950044	0.692045	0.919868	0.691183	0.139813	0.793142	0.318719	0.333156
AVH	8	4	0.00117195	0.00117195	0.00117195	0.00117195	0.00294128	0.00456199	0.00117195	0.00117195	0.00117195	0.00117195	0.00117195	0.00117195	0.0124329	0.00456199	0.00117195	0.00117195	0.00117195	0.00117195	0.185347	0.285797	0.0612195	0.360831	0.601852	0.828043	0.901583	0.683687	0.222246	0.503274	0.443325	0.305258	1	0.194038	0.39924	0.200468	0.889706	0.969455	0.360998	0.204739	0.00456199	0.65404	0.838469	0.695459	0.808626	0.00208321	0.835113	0.185678	0.249335
rest	8	4	0.00117195	0.00117195	0.00117195	0.00117195	0.00117195	0.00294128	0.00117195	0.00117195	0.00117195	0.00117195	0.00117195	0.00117195	0.00117195	0.00117195	0.00117195	0.00117195	0.00117195	0.00117195	0.00117195	0.00117195	0.00294128	0.0323025	0.226059	0.469729	0.136431	0.637691	0.0110874	0.523397	0.514181	0.646617	0.179895	1	0.00456199	0.489593	0.100777	0.305756	0.00117195	0.00117195	0.00117195	0.168786	0.137199	0.248085	0.0657011	0.432742	0.23616	0.877307	0.644394
AVH	9	4	0.476219	0.00896722	0.459799	0.0724293	0.663244	0.76749	0.561031	0.0117665	0.33072	0.0317407	0.0317407	0.00294128	0.824428	0.676775	0.00117195	0.00117195	0.367708	0.243121	0.133859	0.0915187	0.78453	0.349339	0.23075	0.131074	0.0157046	0.0144062	0.403984	0.00456199	0.00826283	0.00208321	0.0334635	0.00377356	0.117406	0.00294128	0.0399146	0.0334635	0.109209	0.131074	0.753547	0.203263	0.0561747	0.197424	0.0503292	0.00208321	0.103891	0.00208321	0.00608356
rest	9	4	0.00117195	0.00117195	0.00117195	0.00117195	0.00117195	0.00117195	0.00117195	0.00117195	0.00117195	0.00117195	0.00117195	0.00117195	0.00294128	0.00208321	0.00117195	0.00117195	0.00117195	0.00117195	0.00826283	0.0157046	0.0175608	0.110062	0.338591	0.567999	0.491663	0.908907	0.0431224	0.933965	0.951537	1	0.490836	1	0.0451319	1	0.353757	0.605404	0.0436457	0.00681116	0.00208321	0.357075	0.337646	0.429203	0.265714	0.595965	0.423755	1	0.992044
AVH	0	5	0.00377356	0.00117195	0.00208321	0.00117195	0.00896722	0.0339881	0.00117195	0.00117195	0.00377356	0.00117195	0.00117195	0.00117195	0.0420929	0.0169601	0.00117195	0.00117195	0.00294128	0.00208321	0.909006	0.963042	0.256467	0.761238	0.983979	0.837474	0.178747	0.128481	0.62262	0.0508877	0.0410123	0.0117665	0.418091	0.00456199	1	0.00456199	0.520734	0.327908	0.996604	0.95183	0.0294584	1	0.703017	0.978028	0.643984	0.00117195	0.836685	0.00896722	0.0110874
rest	0	5	0.00117195	0.00117195	0.00117195	0.00117195	0.00377356	0.0181851	0.00117195	0.00117195	0.00117195	0.00117195	0.00117195	0.00117195	0.0236888	0.013745	0.00117195	0.00117195	0.00117195	0.00117195	0.580063	0.776239	0.145768	0.584643	0.850653	0.981044	0.398732	0.253852	0.423586	0.094628	0.0781388	0.028909	0.675541	0.0104054	0.783805	0.00970385	0.788051	0.57562	0.793212	0.626791	0.013745	0.84878	0.905025	0.900884	0.894115	0.00117195	0.992221	0.0124329	0.0207021
AVH	1	5	0.00456199	0.00117195	0.00294128	0.00117195	0.0144062	0.0366538	0.00208321	0.00117195	0.00456199	0.00117195	0.00117195	0.00117195	0.0431224	0.0225687	0.00117195	0.00117195	0.00377356	0.00294128	0.894012	1	0.261456	0.761655	0.956672	0.90285	0.383815	0.263748	0.60676	0.160122	0.140548	0.0995237	0.582205	0.0597923	0.997355	0.0587378	0.659111	0.496434	1	0.932304	0.0376991	0.992141	0.784745	1	0.755097	0.00208321	0.879302	0.0561747	0.0879189
rest	1	5	0.00896722	0.00117195	0.00681116	0.00117195	0.0254325	0.0626991	0.0131088	0.00117195	0.00681116	0.00117195	0.00117195	0.00117195	0.0657011	0.0415619	0.00117195	0.00117195	0.0053398	0.00608356	0.885058	0.97022	0.340351	0.775295	0.95992	1	0.653526	0.597518	0.670501	0.549803	0.502997	0.491844	0.795279	0.431996	0.956192	0.457687	0.860236	0.734115	0.971326	0.918932	0.0566882	0.968921	0.891747	1	0.879409	0.252172	0.963667	0.418908	0.458081
AVH	2	5	0.00208321	0.00117195	0.00117195	0.00117195	0.00208321	0.00896722	0.00117195	0.00117195	0.00117195	0.00117195	0.00117195	0.00117195	0.00896722	0.00377356	0.00117195	0.00117195	0.00117195	0.00117195	0.204739	0.308731	0.060753	0.348342	0.581979	0.801253	0.993283	0.824549	0.220179	0.709079	0.674079	0.582794	0.939047	0.423323	0.380595	0.487605	0.853878	1	0.359484	0.231065	0.0110874	0.614495	0.790989	0.67129	0.760186	0.0705226	0.791777	0.434727	0.515325
rest	2	5	0.00117195	0.00117195	0.00117195	0.00117195	0.00117195	0.00208321	0.00117195	0.00117195	0.00117195	0.00117195	0.00117195	0.00117195	0.00117195	0.00117195	0.00117195	0.00117195	0.00117195	0.00117195	0.00117195	0.00117195	0.00294128	0.0399146	0.180572	0.431343	0.12556	0.566878	0.0104054	0.418876	0.561031	0.494876	0.134718	1	0.00294128	0.313136	0.114373	0.293842	0.00117195	0.00117195	0.00117195	0.13304	0.129293	0.199407	0.060753	1	0.244394	0.878211	0.561031
AVH	3	5	0.0266424	0.00117195	0.0283076	0.00117195	0.0813499	0.15123	0.0481849	0.00117195	0.0175608	0.00117195	0.00117195	0.00117195	0.169162	0.103429	0.00117195	0.00117195	0.0225687	0.0150687	0.851302	0.753564	0.590845	1	0.888699	0.713511	0.332426	0.253238	0.939536	0.189456	0.167255	0.142228	0.441808	0.112099	0.793548	0.102503	0.504228	0.385506	0.778782	0.823213	0.149002	0.847938	0.57357	0.815735	0.565124	0.0188148	0.677106	0.108283	0.138599
rest	3	5	0.00117195	0.00117195	0.00117195	0.00117195	0.00117195	0.00117195	0.00117195	0.00117195	0.00117195	0.00117195	0.00117195	0.00117195	0.00117195	0.00117195	0.00117195	0.00117195	0.00117195	0.00117195	0.00208321	0.00208321	0.0053398	0.0498166	0.240482	0.559921	0.242147	0.637691	0.0181851	0.620723	0.561031	0.731436	0.230435	1	0.0053398	0.693667	0.152462	0.338448	0.00456199	0.00294128	0.00117195	0.255145	0.211169	0.289612	0.107055	0.697448	0.281634	1	0.760263
AVH	4	5	0.00117195	0.00117195	0.00117195	0.00117195	0.00117195	0.00117195	0.00117195	0.00117195	0.00117195	0.00117195	0.00117195	0.00117195	0.00208321	0.00208321	0.00117195	0.00117195	0.00117195	0.00117195	0.0616842	0.0786049	0.0248672	0.223783	0.432228	0.662692	0.791195	1	0.10483	0.948522	1	0.837773	0.688123	0.748422	0.164454	0.833273	0.589406	0.834813	0.135597	0.0616842	0.00208321	0.481648	0.560127	0.528768	0.496204	0.233952	0.612152	0.704196	0.82088
rest	4	5	0.00117195	0.00117195	0.00117195	0.00117195	0.00117195	0.00377356	0.00117195	0.00117195	0.00117195	0.00117195	0.00117195	0.00117195	0.0053398	0.00117195	0.00117195	0.00117195	0.00117195	0.00117195	0.0311818	0.060753	0.0213027	0.192173	0.397033	0.643574	0.700655	0.95866	0.0893388	1	1	0.969561	0.588655	0.883224	0.115301	0.911444	0.494876	0.697718	0.101676	0.0399146	0.00294128	0.424233	0.48278	0.492307	0.404801	0.417431	0.561031	0.831838	0.922949
AVH	6	5	0.0053398	0.00117195	0.00208321	0.00208321	0.0181851	0.0366538	0.00681116	0.00117195	0.00208321	0.00117195	0.00117195	0.00117195	0.0519528	0.0236888	0.00117195	0.00117195	0.00377356	0.00377356	0.834813	0.936356	0.262127	0.691945	0.89724	0.983979	0.677662	0.535076	0.585201	0.441808	0.440795	0.3466	0.796819	0.248085	0.918899	0.299127	0.850831	0.729411	0.932585	0.877717	0.0376991	0.925883	0.914484	0.974208	0.907396	0.0456363	0.977437	0.280487	0.314494
rest	6	5	0.00117195	0.00117195	0.00117195	0.00117195	0.00117195	0.00117195	0.00117195	0.00117195	0.00117195	0.00117195	0.00117195	0.00117195	0.00208321	0.00117195	0.00117195	0.00117195	0.00117195	0.00117195	0.00456199	0.00754491	0.0131088	0.101244	0.319554	0.594317	0.425807	0.827208	0.0366538	0.837293	0.881427	0.948883	0.399834	0.911645	0.0236888	0.960333	0.27315	0.55284	0.0124329	0.00117195	0.00208321	0.3292	0.310643	0.387517	0.201155	0.244761	0.394026	0.937542	0.996908
AVH	7	5	0.00117195	0.00117195	0.00117195	0.00117195	0.00117195	0.00294128	0.00117195	0.00117195	0.00117195	0.00117195	0.00117195	0.00117195	0.00294128	0.00117195	0.00117195	0.00117195	0.00117195	0.00117195	0.0236888	0.0317407	0.0175608	0.159351	0.38902	0.587349	0.650691	0.971773	0.0566882	0.976826	1	1	0.584252	0.879003	0.0859702	0.961705	0.460436	0.67296	0.0724293	0.0248672	0.00117195	0.380595	0.45035	0.459799	0.353501	0.434005	0.520901	0.878554	0.965967
rest	7	5	0.00294128	0.00117195	0.00377356	0.00117195	0.00826283	0.0283076	0.00377356	0.00117195	0.00117195	0.00117195	0.00117195	0.00117195	0.0382774	0.0194424	0.00117195	0.00117195	0.00208321	0.00208321	0.740079	0.851594	0.207309	0.633362	0.844416	1	0.782883	0.650691	0.518558	0.564327	0.561031	0.467503	0.878789	0.364091	0.840225	0.427046	0.950069	0.830406	0.847299	0.788051	0.0283076	0.876632	0.986653	0.915623	0.987614	0.134299	1	0.428256	0.429934
AVH	8	5	0.0117665	0.00117195	0.00896722	0.00117195	0.0481849	0.0955811	0.0163537	0.00117195	0.00826283	0.00117195	0.00117195	0.00117195	0.112529	0.0675755	0.00117195	0.00117195	0.00896722	0.00608356	0.653412	0.423755	0.517897	1	0.799797	0.553835	0.0472063	0.0213027	0.942709	0.00456199	0.00608356	0.00117195	0.121699	0.00208321	0.563009	0.00117195	0.161708	0.0888512	0.52112	0.587571	0.0910972	0.752716	0.28935	0.696776	0.239063	0.00117195	0.459799	0.00208321	0.00208321
rest	8	5	0.00117195	0.00117195	0.00117195	0.00117195	0.00377356	0.0104054	0.00117195	0.00117195	0.00117195	0.00117195	0.00117195	0.00117195	0.0157046	0.00456199	0.00117195	0.00117195	0.00117195	0.00117195	0.357922	0.49112	0.0923895	0.468329	0.697546	0.922661	0.713265	0.500871	0.284435	0.332656	0.273735	0.168786	0.910033	0.0968279	0.554873	0.106633	0.99807	0.814743	0.555658	0.359484	0.0144062	0.746932	0.969945	0.778924	0.954024	0.00117195	0.92817	0.10041	0.13304
AVH	9	5	0.00117195	0.00117195	0.00117195	0.00117195	0.00117195	0.00208321	0.00117195	0.00117195	0.00117195	0.00117195	0.00117195	0.00117195	0.00294128	0.00208321	0.00117195	0.00117195	0.00117195	0.00117195	0.0144062	0.0163537	0.0131088	0.15123	0.349121	0.554403	0.568641	0.914778	0.0566882	0.905726	0.92975	0.961705	0.47593	0.874268	0.0671183	1	0.350241	0.584056	0.0461118	0.0117665	0.00208321	0.348778	0.362003	0.417918	0.296824	0.699104	0.469729	0.950814	1
rest	9	5	0.00208321	0.00117195	0.00117195	0.00117195	0.0053398	0.0110874	0.00117195	0.00117195	0.00117195	0.00117195	0.00117195	0.00117195	0.0124329	0.00681116	0.00117195	0.00117195	0.00117195	0.00117195	0.360621	0.511724	0.0902201	0.403984	0.6465	0.853181	1	0.957825	0.265714	0.89337	0.917863	0.868993	0.952251	0.783086	0.512695	0.861069	0.90924	1	0.511005	0.39269	0.0117665	0.608466	0.836685	0.682499	0.827809	0.416282	0.798276	0.844416	0.834467
AVH	0	6	0.00896722	0.00117195	0.00681116	0.00208321	0.0366538	0.073388	0.013745	0.00117195	0.00294128	0.00117195	0.00117195	0.00117195	0.10483	0.0546964	0.00117195	0.00117195	0.0053398	0.0053398	0.691945	0.479076	0.483975	1	0.829194	0.600277	0.0371633	0.0254325	0.913637	0.00681116	0.00608356	0.00117195	0.139813	0.00208321	0.606834	0.00208321	0.189755	0.0999426	0.559921	0.614181	0.0795061	0.787521	0.305085	0.734019	0.258629	0.00117195	0.512695	0.00117195	0.00117195
rest	0	6	0.0786049	0.00117195	0.0636857	0.00377356	0.191034	0.280254	0.108283	0.00117195	0.0441411	0.00208321	0.00117195	0.00117195	0.340126	0.218335	0.00117195	0.00117195	0.0546964	0.0323025	0.175625	0.0902201	0.912006	0.646792	0.420266	0.202552	0.00456199	0.00294128	0.729621	0.00117195	0.00208321	0.00117195	0.0188148	0.00117195	0.139813	0.00117195	0.0236888	0.0131088	0.120806	0.139488	0.285797	0.364091	0.0587378	0.313815	0.0376991	0.00117195	0.143021	0.00117195	0.00117195
AVH	1	6	0.00117195	0.00117195	0.00117195	0.00117195	0.00117195	0.00608356	0.00117195	0.00117195	0.00117195	0.00117195	0.00117195	0.00117195	0.00754491	0.0053398	0.00117195	0.00117195	0.00117195	0.00117195	0.236469	0.336453	0.0665995	0.371213	0.631632	0.84314	0.883984	0.711728	0.216395	0.538706	0.49991	0.381358	1	0.253238	0.426927	0.27339	0.923076	0.966889	0.407247	0.247623	0.00896722	0.653813	0.858568	0.714002	0.834813	0.0175608	0.841583	0.244027	0.330449
rest	1	6	0.00117195	0.00117195	0.00117195	0.00117195	0.00117195	0.00117195	0.00117195	0.00117195	0.00117195	0.00117195	0.00117195	0.00117195	0.00117195	0.00208321	0.00117195	0.00117195	0.00117195	0.00117195	0.00117195	0.00117195	0.00117195	0.0104054	0.140936	0.418311	0.0388231	0.414417	0.00208321	0.25094	0.245732	0.242786	0.072935	1	0.00117195	0.00456199	0.0431224	0.143768	0.00117195	0.00117195	0.00117195	0.0742766	0.0818222	0.137794	0.0175608	0	0.135993	0.695201	0.245264
AVH	2	6	0.00117195	0.00117195	0.00117195	0.00117195	0.0053398	0.0236888	0.00208321	0.00117195	0.00117195	0.00117195	0.00117195	0.00117195	0.0169601	0.00896722	0.00117195	0.00117195	0.00117195	0.00208321	0.577465	0.713049	0.145768	0.561031	0.794508	1	0.683894	0.50741	0.408515	0.394259	0.364754	0.28133	0.853082	0.181298	0.729918	0.206972	0.938641	0.771292	0.735289	0.600143	0.0157046	0.81772	1	0.86399	1	0.0356165	0.994133	0.226059	0.241908
rest	2	6	0.00117195	0.00117195	0.00117195	0.00117195	0.00681116	0.0110874	0.00117195	0.00117195	0.00117195	0.00117195	0.00117195	0.00117195	0.013745	0.00970385	0.00117195	0.00117195	0.00117195	0.00117195	0.42241	0.564233	0.0985681	0.42726	0.662854	0.91036	0.996908	0.915623	0.301566	0.877717	0.869691	0.811941	0.977058	0.687171	0.57246	0.793071	0.933965	1	0.564663	0.442519	0.0150687	0.660872	0.872855	0.727826	0.839725	0.431132	0.861069	0.788977	0.796819
AVH	3	6	0.0117665	0.00117195	0.00608356	0.00117195	0.0300405	0.0592656	0.00896722	0.00117195	0.00377356	0.00117195	0.00117195	0.00117195	0.071542	0.0477014	0.00117195	0.00117195	0.00896722	0.00681116	0.952845	1	0.359189	0.79592	0.987614	0.92263	0.55425	0.441651	0.693088	0.369928	0.368739	0.269238	0.696813	0.241908	1	0.233295	0.760883	0.623167	1	0.97022	0.060753	1	0.825811	1	0.81778	0.073388	0.895935	0.214509	0.252172
rest	3	6	0.00117195	0.00117195	0.00117195	0.00117195	0.00117195	0.00294128	0.00117195	0.00117195	0.00117195	0.00117195	0.00117195	0.00117195	0.00456199	0.00294128	0.00117195	0.00117195	0.00117195	0.00117195	0.153598	0.227428	0.0426131	0.284435	0.539928	0.73989	0.934151	0.971326	0.155489	0.876287	0.878082	0.744184	0.82088	0.614309	0.279912	0.702381	0.72651	0.910885	0.262127	0.152788	0.00754491	0.539291	0.672305	0.616472	0.62262	0.251134	0.709852	0.649998	0.71602
AVH	4	6	0.778924	0.0194424	0.747114	0.179504	0.942709	0.986962	0.866841	0.0420929	0.620173	0.077685	0.0781388	0.0144062	0.999364	0.918479	0.00117195	0.00117195	0.627811	0.451249	0.0350323	0.0207021	0.492645	0.158483	0.0893388	0.0334635	0.00208321	0.00117195	0.170311	0.00117195	0.00208321	0.00294128	0.00754491	0.00117195	0.0350323	0.00117195	0.00970385	0.00456199	0.0323025	0.028909	0.993171	0.072012	0.0169601	0.060753	0.0104054	0.00117195	0.0248672	0.00117195	0.00117195
rest	4	6	0.00754491	0.00117195	0.00896722	0.00117195	0.0339881	0.0661869	0.013745	0.00117195	0.00377356	0.00117195	0.00117195	0.00117195	0.073388	0.0451319	0.00117195	0.00117195	0.00826283	0.00608356	0.900884	0.992479	0.334476	0.782743	0.968258	0.963968	0.676669	0.583046	0.679869	0.51268	0.51174	0.451097	0.790666	0.348778	0.96571	0.446597	0.812626	0.728457	0.97922	0.93707	0.0690606	0.982616	0.878125	1	0.886758	0.25094	0.945751	0.375091	0.448158
AVH	5	6	0.00117195	0.00117195	0.00117195	0.00117195	0.00208321	0.0053398	0.00117195	0.00117195	0.00117195	0.00117195	0.00117195	0.00117195	0.00970385	0.00377356	0.00117195	0.00117195	0.00117195	0.00117195	0.128481	0.170311	0.0456363	0.272424	0.493158	0.704231	0.886212	1	0.128887	0.911547	0.897138	0.793142	0.795855	0.785467	0.252431	0.755097	0.714309	0.88189	0.230151	0.131899	0.00294128	0.509769	0.659223	0.575333	0.610303	0.431927	0.681591	0.687171	0.76845
rest	5	6	0.00294128	0.00117195	0.00681116	0.00117195	0.0144062	0.0277556	0.00681116	0.00117195	0.00294128	0.00117195	0.00117195	0.00117195	0.0461118	0.0225687	0.00117195	0.00117195	0.00377356	0.00117195	0.782883	0.877307	0.232133	0.664439	0.872419	1	0.766516	0.714646	0.529043	0.566878	0.53796	0.48421	0.875833	0.496026	0.856075	0.438668	0.93617	0.817534	0.871807	0.813186	0.0328743	0.886903	0.965302	0.951537	0.966974	0.238788	1	0.419439	0.455274
AVH	7	6	0.00117195	0.00117195	0.00117195	0.00117195	0.00117195	0.00456199	0.00117195	0.00117195	0.00117195	0.00117195	0.00117195	0.00117195	0.0053398	0.00377356	0.00117195	0.00117195	0.00117195	0.00117195	0.0982121	0.13304	0.0345157	0.247425	0.473586	0.700086	0.868176	0.993283	0.124265	0.929309	0.913475	0.828043	0.776248	0.687171	0.197714	0.750334	0.632471	0.838469	0.182774	0.101244	0.00294128	0.507928	0.624614	0.542689	0.554097	0.246199	0.670729	0.699577	0.794126
rest	7	6	0.00117195	0.00117195	0.00117195	0.00117195	0.00117195	0.00896722	0.00117195	0.00117195	0.00117195	0.00117195	0.00117195	0.00117195	0.0124329	0.00681116	0.00117195	0.00117195	0.00117195	0.00117195	0.28991	0.419611	0.0804442	0.345815	0.625035	0.864084	0.995271	0.944205	0.241908	0.918673	0.962805	0.893575	0.92817	0.795855	0.463659	0.942526	0.837999	0.958047	0.447108	0.310643	0.00456199	0.583187	0.782673	0.630977	0.771145	0.435144	0.736083	0.839129	0.916209
AVH	8	6	0.0577106	0.00117195	0.0415619	0.00208321	0.161348	0.255467	0.0752649	0.00208321	0.0345157	0.00117195	0.00208321	0.00117195	0.30397	0.177936	0.00117195	0.00117195	0.0426131	0.0175608	0.151649	0.0551739	0.877003	0.660872	0.444381	0.210257	0.00208321	0.00208321	0.782282	0.00208321	0.00117195	0.00117195	0.0169601	0.00117195	0.135597	0.00117195	0.0254325	0.0110874	0.10041	0.119149	0.253238	0.379306	0.0556804	0.320783	0.0254325	0.00117195	0.114837	0.00117195	0.00117195
rest	8	6	0.00377356	0.00117195	0.00377356	0.00117195	0.00681116	0.0339881	0.00681116	0.00117195	0.00117195	0.00117195	0.00117195	0.00117195	0.0404527	0.0272216	0.00117195	0.00117195	0.00294128	0.00208321	0.92125	0.978047	0.257954	0.774297	0.972325	0.861693	0.245498	0.169962	0.620975	0.0671183	0.0519528	0.0272216	0.475791	0.013745	1	0.0169601	0.581585	0.387192	1	0.95234	0.0388231	1	0.717755	0.983075	0.685403	0.00117195	0.85446	0.0157046	0.0272216
AVH	9	6	0.00117195	0.00117195	0.00117195	0.00117195	0.00117195	0.00294128	0.00117195	0.00117195	0.00117195	0.00117195	0.00117195	0.00117195	0.00208321	0.00117195	0.00117195	0.00117195	0.00117195	0.00117195	0.00754491	0.0053398	0.00896722	0.0982121	0.313136	0.580994	0.423971	0.909731	0.0461118	0.824912	0.878125	0.919223	0.447311	1	0.0254325	0.960488	0.306043	0.520901	0.0181851	0.00294128	0.00117195	0.300114	0.310398	0.397996	0.214509	0.688021	0.432228	1	0.965323
rest	9	6	0.00117195	0.00117195	0.00117195	0.00117195	0.00608356	0.0175608	0.00117195	0.00117195	0.00117195	0.00117195	0.00117195	0.00117195	0.0163537	0.00826283	0.00117195	0.00117195	0.00208321	0.00117195	0.483975	0.616217	0.119589	0.471424	0.701851	0.915818	0.976788	0.88153	0.336453	0.793138	0.824606	0.732236	1	0.682766	0.601719	0.718301	0.949658	0.994982	0.615363	0.510387	0.013745	0.709079	0.890017	0.784745	0.89158	0.427046	0.853082	0.703763	0.7342
AVH	0	7	0.00117195	0.00117195	0.00117195	0.00117195	0.00377356	0.00608356	0.00117195	0.00117195	0.00117195	0.00117195	0.00117195	0.00117195	0.0117665	0.0053398	0.00117195	0.00117195	0.00117195	0.00117195	0.226059	0.331263	0.0626991	0.404483	0.650806	0.86198	0.802391	0.600009	0.236469	0.388785	0.331032	0.216783	0.994244	0.110062	0.43609	0.10214	0.952073	0.902584	0.402619	0.250057	0.00608356	0.689031	0.881195	0.734115	0.871917	0.00117195	0.877717	0.111722	0.149265
rest	0	7	0.00117195	0.00117195	0.00117195	0.00117195	0.00117195	0.0053398	0.00117195	0.00117195	0.00117195	0.00117195	0.00117195	0.00117195	0.00754491	0.00294128	0.00117195	0.00117195	0.00117195	0.00117195	0.113498	0.183135	0.0461118	0.310153	0.549803	0.769855	0.994118	0.779513	0.152788	0.608954	0.561031	0.398871	0.905726	0.247623	0.277102	0.296824	0.798086	1	0.251654	0.127727	0.00456199	0.602818	0.753061	0.648601	0.677106	0.00208321	0.771491	0.251134	0.34442
AVH	1	7	0.00208321	0.00117195	0.00117195	0.00117195	0.00294128	0.00754491	0.00117195	0.00117195	0.00117195	0.00117195	0.00117195	0.00117195	0.0104054	0.0053398	0.00117195	0.00117195	0.00117195	0.00117195	0.227172	0.322957	0.0632161	0.360621	0.597518	0.812874	1	0.833328	0.213547	0.746216	0.762703	0.591232	0.932304	0.502319	0.372926	0.589682	0.842007	1	0.357922	0.240995	0.00896722	0.61381	0.774099	0.672853	0.7342	0.149595	0.786408	0.48305	0.587571
rest	1	7	0.00117195	0.00117195	0.00117195	0.00117195	0.00754491	0.0169601	0.00117195	0.00117195	0.00208321	0.00117195	0.00117195	0.00117195	0.0200862	0.0163537	0.00117195	0.00117195	0.00208321	0.00208321	0.523126	0.685301	0.131538	0.486436	0.728991	0.948883	0.951805	0.796819	0.356778	0.775377	0.756813	0.658426	1	0.541416	0.64796	0.648834	0.979571	0.960333	0.682023	0.568495	0.0200862	0.762321	0.932837	0.822847	0.927314	0.135993	0.880982	0.560744	0.649242
AVH	2	7	0.238173	0.00377356	0.207645	0.0194424	0.409372	0.52112	0.302624	0.0053398	0.150436	0.00681116	0.00608356	0.00294128	0.568843	0.426712	0.00117195	0.00117195	0.175625	0.10214	0.194416	0.113498	0.958135	0.485651	0.332656	0.162115	0.0188148	0.0175608	0.572169	0.00826283	0.00294128	0.00608356	0.0446594	0.00456199	0.156955	0.00294128	0.0622036	0.0415619	0.156613	0.1727	0.502596	0.301894	0.0809046	0.267846	0.0752649	0.00208321	0.146574	0.00456199	0.00294128
rest	2	7	0.0441411	0.00117195	0.048721	0.00456199	0.12597	0.192173	0.0622036	0.00117195	0.0283076	0.00208321	0.00117195	0.00117195	0.223015	0.142635	0.00117195	0.00117195	0.0393584	0.0188148	0.753767	0.668634	0.666663	0.962266	0.825454	0.628829	0.258629	0.190599	1	0.139813	0.149265	0.116671	0.367417	0.06469	0.696813	0.0831758	0.420188	0.322642	0.677106	0.724312	0.184296	0.762398	0.496612	0.722961	0.47775	0.00970385	0.583468	0.072012	0.0799549
AVH	3	7	0.00117195	0.00117195	0.00117195	0.00117195	0.00608356	0.0124329	0.00208321	0.00117195	0.00117195	0.00117195	0.00117195	0.00117195	0.0181851	0.00608356	0.00117195	0.00117195	0.00117195	0.00117195	0.451097	0.58982	0.117406	0.485835	0.711513	0.944881	0.854509	0.718846	0.339472	0.550739	0.548655	0.435144	0.984653	0.378495	0.605535	0.386261	1	0.925692	0.600277	0.469054	0.0169601	0.748726	0.952845	0.793208	0.932304	0.145365	0.945595	0.395786	0.427474
rest	3	7	0.00117195	0.00117195	0.00208321	0.00117195	0.00377356	0.0117665	0.00208321	0.00117195	0.00117195	0.00117195	0.00117195	0.00117195	0.0131088	0.00826283	0.00117195	0.00117195	0.00117195	0.00117195	0.287145	0.41677	0.0695864	0.347644	0.614495	0.924131	0.991722	1	0.235508	0.946244	0.938105	0.9124	0.933965	0.871459	0.455274	0.914159	0.872419	0.950044	0.445089	0.319554	0.00896722	0.610433	0.785599	0.663354	0.753406	0.690822	0.778782	0.879622	0.911547
AVH	4	7	0.00117195	0.00117195	0.00117195	0.00117195	0.00208321	0.00826283	0.00117195	0.00117195	0.00117195	0.00117195	0.00117195	0.00117195	0.0053398	0.00294128	0.00117195	0.00117195	0.00117195	0.00117195	0.174732	0.269863	0.060753	0.341881	0.588573	0.799164	0.992382	0.800746	0.187653	0.659276	0.622004	0.501926	0.929497	0.338591	0.356482	0.409372	0.83818	1	0.314135	0.208829	0.00456199	0.605404	0.788068	0.663244	0.736106	0.0456363	0.787059	0.356778	0.43057
rest	4	7	0.00117195	0.00117195	0.00117195	0.00117195	0.00208321	0.00377356	0.00117195	0.00117195	0.00117195	0.00117195	0.00117195	0.00117195	0.00208321	0.00208321	0.00117195	0.00117195	0.00117195	0.00117195	0.0477014	0.060753	0.0225687	0.185678	0.405391	0.635966	0.694503	0.961055	0.0827068	1	1	0.97022	0.662803	0.884743	0.121224	0.892932	0.495566	0.727107	0.11781	0.0451319	0.00208321	0.42241	0.49707	0.48421	0.395233	0.426927	0.558369	0.831353	0.924706
AVH	5	7	0.00294128	0.00117195	0.00377356	0.00117195	0.0131088	0.0277556	0.00208321	0.00117195	0.00117195	0.00117195	0.00117195	0.00117195	0.0382774	0.0194424	0.00117195	0.00117195	0.00377356	0.00377356	0.736607	0.859146	0.218692	0.636501	0.834522	1	0.781021	0.643104	0.506184	0.552315	0.563009	0.453884	0.881025	0.350241	0.826783	0.405663	0.946153	0.82841	0.854928	0.774099	0.0294584	0.877003	0.976788	0.916502	0.997911	0.0724293	1	0.375421	0.432228
rest	5	7	0.00117195	0.00117195	0.00117195	0.00117195	0.00117195	0.00208321	0.00117195	0.00117195	0.00117195	0.00117195	0.00117195	0.00117195	0.00294128	0.00377356	0.00117195	0.00117195	0.00117195	0.00117195	0.0854776	0.144556	0.0366538	0.26075	0.501172	0.710067	0.850653	1	0.128155	0.940936	0.919706	0.828043	0.792617	0.792746	0.204739	0.790141	0.661213	0.832687	0.19581	0.106209	0.00377356	0.505059	0.627153	0.560127	0.532822	0.4232	0.678278	0.73736	0.813808
AVH	6	7	0.00117195	0.00117195	0.00117195	0.00117195	0.00208321	0.00377356	0.00117195	0.00117195	0.00117195	0.00117195	0.00117195	0.00117195	0.00377356	0.00377356	0.00117195	0.00117195	0.00117195	0.00117195	0.0762227	0.107898	0.0323025	0.225193	0.445795	0.707629	0.83202	1	0.107898	0.982221	0.923236	0.805986	0.741795	0.732741	0.162905	0.766516	0.590289	0.815735	0.152067	0.0651902	0.00456199	0.491301	0.569045	0.547179	0.475363	0.253495	0.637627	0.682395	0.779969
rest	6	7	0.00208321	0.00117195	0.00208321	0.00117195	0.00896722	0.0150687	0.00117195	0.00117195	0.00117195	0.00117195	0.00117195	0.00117195	0.0225687	0.0104054	0.00117195	0.00117195	0.00208321	0.00117195	0.581246	0.718301	0.147779	0.514779	0.743629	0.963581	0.917183	0.780299	0.376565	0.718817	0.718181	0.62262	0.982845	0.494159	0.694025	0.577806	1	0.943554	0.712096	0.628829	0.0175608	0.770214	0.957825	0.82497	0.950864	0.0766798	0.905726	0.486436	0.583272
AVH	8	7	0.00117195	0.00117195	0.00117195	0.00117195	0.00117195	0.00117195	0.00117195	0.00117195	0.00117195	0.00117195	0.00117195	0.00117195	0.00208321	0.00117195	0.00117195	0.00117195	0.00117195	0.00117195	0.00117195	0.00117195	0.00208321	0.0441411	0.225575	0.48202	0.184629	0.673972	0.013745	0.566194	0.546549	0.717755	0.208829	1	0.00294128	0.533841	0.12642	0.313815	0.00208321	0.00117195	0.00117195	0.209194	0.148625	0.244027	0.0859702	0.246829	0.248414	0.920125	0.707258
rest	8	7	0.00117195	0.00117195	0.00117195	0.00117195	0.00117195	0.00117195	0.00117195	0.00117195	0.00117195	0.00117195	0.00117195	0.00117195	0.00117195	0.00117195	0.00117195	0.00117195	0.00117195	0.00117195	0.00117195	0.00117195	0.00208321	0.0376991	0.234639	0.510387	0.210257	0.672353	0.0207021	0.594453	0.536626	0.714951	0.210924	1	0.0053398	0.569448	0.122511	0.346076	0.00208321	0.00117195	0.00117195	0.234328	0.181688	0.282957	0.0977731	0.433397	0.247623	0.919997	0.700655
AVH	9	7	0.00117195	0.00117195	0.00117195	0.00117195	0.00208321	0.00754491	0.00117195	0.00117195	0.00117195	0.00117195	0.00117195	0.00117195	0.00970385	0.00456199	0.00117195	0.00117195	0.00117195	0.00117195	0.271216	0.358978	0.0665995	0.37562	0.596179	0.853181	0.959897	0.793482	0.216096	0.672806	0.639166	0.530178	0.972325	0.414593	0.420872	0.446046	0.896703	1	0.414149	0.267149	0.0104054	0.653813	0.828043	0.700655	0.79637	0.0766798	0.822847	0.423755	0.482493
rest	9	7	0.00117195	0.00117195	0.00117195	0.00117195	0.00117195	0.0053398	0.00117195	0.00117195	0.00117195	0.00117195	0.00117195	0.00117195	0.0053398	0.00294128	0.00117195	0.00117195	0.00208321	0.00208321	0.133859	0.201155	0.0441411	0.278166	0.499203	0.79322	0.918479	1	0.145365	1	1	1	0.837999	1	0.286772	1	0.754455	0.877307	0.255467	0.142228	0.00681116	0.46857	0.640051	0.53153	0.623167	1	0.660872	1	1
AVH	0	8	0.00208321	0.801632	0.00208321	0.12642	0.00208321	0.00208321	0.00117195	0.652079	0.00608356	0.326888	0.208829	0.742084	0.00208321	0.00377356	0.0906899	0.00117195	0.00456199	0.0231271	0.00117195	0.00117195	0.00117195	0.00117195	0.00117195	0.00117195	0.00117195	0.00117195	0.00117195	0.00117195	0.00117195	0.00117195	0.00117195	0.00117195	0.00117195	0.00117195	0.00117195	0.00117195	0.00117195	0.00117195	0.00117195	0.00117195	0.00117195	0.00117195	0.00117195	0.00117195	0.00117195	0.00117195	0.00117195
rest	0	8	0.00377356	0.920222	0.00208321	0.210924	0.00294128	0.00117195	0.00208321	0.785335	0.00754491	0.454975	0.329744	0.875551	0.00208321	0.00294128	0.0420929	0.00117195	0.0131088	0.0441411	0.00117195	0.00117195	0.00117195	0.00117195	0.00117195	0.00117195	0.00117195	0.00117195	0.00117195	0.00117195	0.00117195	0.00117195	0.00117195	0.00117195	0.00117195	0.00117195	0.00117195	0.00117195	0.00117195	0.00117195	0.00208321	0.00117195	0.00117195	0.00117195	0.00117195	0.00117195	0.00117195	0.00117195	0.00117195
AVH	1	8	0.47593	0.00896722	0.440288	0.0657011	0.68893	0.785888	0.565844	0.0144062	0.339779	0.0194424	0.0242962	0.00456199	0.843256	0.694465	0.00117195	0.00117195	0.358429	0.244394	0.0636857	0.0300405	0.711204	0.245801	0.149265	0.072012	0.00294128	0.00294128	0.309869	0.00208321	0.00117195	0.00208321	0.0150687	0.00117195	0.0546964	0.00117195	0.0110874	0.00681116	0.0436457	0.0536243	0.775575	0.122511	0.0207021	0.113498	0.0194424	0.00117195	0.0431224	0.00117195	0.00117195
rest	1	8	0.0675755	0.00117195	0.0680555	0.00456199	0.184988	0.237833	0.102503	0.00117195	0.0431224	0.00208321	0.00117195	0.00117195	0.312649	0.184629	0.00117195	0.00117195	0.0561747	0.0306382	0.606965	0.484294	0.773432	0.870001	0.704915	0.491663	0.154683	0.0932092	0.947759	0.0651902	0.0612195	0.0530714	0.233952	0.0272216	0.527143	0.0339881	0.279193	0.200468	0.516963	0.566878	0.252172	0.652948	0.354144	0.610433	0.31673	0.00456199	0.441001	0.0328743	0.0498166
AVH	2	8	0.00117195	0.00117195	0.00117195	0.00117195	0.0053398	0.0181851	0.00377356	0.00117195	0.00208321	0.00117195	0.00117195	0.00117195	0.0225687	0.00896722	0.00117195	0.00117195	0.00208321	0.00117195	0.569594	0.701851	0.152462	0.568495	0.783282	0.991818	0.725606	0.576361	0.396616	0.444129	0.416944	0.324729	0.879622	0.23585	0.709233	0.249139	0.965967	0.793138	0.717451	0.584392	0.0150687	0.804285	1	0.868533	1	0.0436457	0.98439	0.251134	0.284737
rest	2	8	0.00117195	0.00117195	0.00117195	0.00117195	0.00117195	0.00826283	0.00117195	0.00117195	0.00117195	0.00117195	0.00117195	0.00117195	0.00608356	0.0053398	0.00117195	0.00117195	0.00117195	0.00117195	0.134718	0.191822	0.0446594	0.316489	0.535771	0.748726	0.993314	0.877717	0.165263	0.741795	0.707258	0.591731	0.88153	0.444585	0.277824	0.499785	0.778773	0.954684	0.26075	0.140936	0.00377356	0.579667	0.728842	0.617565	0.662854	0.073388	0.735057	0.456556	0.528879
AVH	3	8	0.00117195	0.00117195	0.00117195	0.00117195	0.00117195	0.00117195	0.00117195	0.00117195	0.00117195	0.00117195	0.00117195	0.00117195	0.00294128	0.00117195	0.00117195	0.00117195	0.00117195	0.00117195	0.0163537	0.0188148	0.0169601	0.137794	0.345249	0.566878	0.568495	0.977205	0.0498166	0.929909	0.948522	1	0.533841	0.886316	0.0661869	1	0.391298	0.629132	0.0525372	0.0110874	0.00208321	0.358429	0.383815	0.429321	0.294728	0.424805	0.470842	0.916502	1
rest	3	8	0.00117195	0.00117195	0.00117195	0.00117195	0.00294128	0.00456199	0.00117195	0.00117195	0.00117195	0.00117195	0.00117195	0.00117195	0.00608356	0.00294128	0.00117195	0.00117195	0.00208321	0.00208321	0.131074	0.202153	0.0404527	0.271873	0.497706	0.785203	0.922661	1	0.154268	1	1	1	0.830039	1	0.282314	1	0.742084	0.873486	0.265398	0.137794	0.00377356	0.467261	0.661213	0.528223	0.615363	1	0.652252	1	1
AVH	4	8	0.477562	0.00754491	0.454083	0.0685954	0.671911	0.770128	0.570051	0.0157046	0.332075	0.0260476	0.0277556	0.0053398	0.830645	0.682766	0.00117195	0.00117195	0.372926	0.247953	0.12689	0.0795061	0.755114	0.318958	0.214509	0.0999426	0.00896722	0.00896722	0.379787	0.00456199	0.00208321	0.00208321	0.0231271	0.00208321	0.0982121	0.00117195	0.0306382	0.0169601	0.10483	0.0982121	0.767478	0.171457	0.0420929	0.151649	0.0461118	0.00117195	0.0854776	0.00117195	0.00117195
rest	4	8	0.00117195	0.00117195	0.00117195	0.00117195	0.00377356	0.0150687	0.00117195	0.00117195	0.00117195	0.00117195	0.00117195	0.00117195	0.013745	0.0053398	0.00117195	0.00117195	0.00117195	0.00117195	0.379787	0.528334	0.0932092	0.403984	0.637691	0.887866	1	0.92125	0.286135	0.881427	0.886758	0.822847	0.95312	0.696949	0.533627	0.833383	0.90058	1	0.526061	0.428682	0.0131088	0.666326	0.847644	0.714309	0.846762	0.236779	0.810132	0.748807	0.816665
AVH	5	8	0.522583	0.00608356	0.486752	0.0671183	0.719271	0.82088	0.636799	0.013745	0.37562	0.0194424	0.0236888	0.00294128	0.884469	0.734115	0.00117195	0.00117195	0.400657	0.268229	0.0399146	0.0207021	0.651618	0.216395	0.109609	0.0477014	0.00208321	0.00117195	0.243489	0.00208321	0.00208321	0.00117195	0.00377356	0.00208321	0.0260476	0.00117195	0.0104054	0.00294128	0.0254325	0.0345157	0.825868	0.0902201	0.0157046	0.0874888	0.0117665	0.00117195	0.0356165	0.00117195	0.00117195
rest	5	8	0.469296	0.00826283	0.442519	0.0657011	0.66982	0.755862	0.565124	0.0150687	0.351442	0.0213027	0.0266424	0.00294128	0.824791	0.657971	0.00117195	0.00117195	0.354144	0.239838	0.140548	0.0928078	0.778165	0.353244	0.242483	0.128481	0.0231271	0.0124329	0.41839	0.00681116	0.00681116	0.00608356	0.0420929	0.00208321	0.11702	0.0053398	0.0456363	0.0283076	0.107459	0.125148	0.755114	0.197714	0.0641768	0.181298	0.0577106	0.00117195	0.0985681	0.00294128	0.00456199
AVH	6	8	0.436855	0.351742	0.460925	0.918057	0.299127	0.280487	0.318958	0.440034	0.608091	0.666941	0.734617	0.305756	0.221245	0.341575	0.00208321	0.00117195	0.618048	0.833684	0.00117195	0.00117195	0.0219547	0.00117195	0.00208321	0.00117195	0.00117195	0.00117195	0.00377356	0.00117195	0.00117195	0.00117195	0.00117195	0.00117195	0.00117195	0.00117195	0.00117195	0.00117195	0.00117195	0.00117195	0.265926	0.00208321	0.00117195	0.00117195	0.00117195	0.00117195	0.00117195	0.00117195	0.00117195
rest	6	8	0.592447	0.0104054	0.562356	0.0874888	0.782883	0.87776	0.701851	0.0131088	0.430898	0.0334635	0.0283076	0.00377356	0.939047	0.773234	0.00117195	0.00117195	0.451498	0.305622	0.0254325	0.0131088	0.594453	0.160531	0.0910972	0.0388231	0.00117195	0.00117195	0.210257	0.00117195	0.00117195	0.00117195	0.00608356	0.00208321	0.0236888	0.00117195	0.00608356	0.00456199	0.0181851	0.0150687	0.87992	0.0757643	0.00826283	0.0603067	0.0144062	0.00117195	0.0188148	0.00117195	0.00117195
AVH	7	8	0.0514355	0.00117195	0.0503292	0.00294128	0.122945	0.221954	0.0700365	0.00117195	0.0317407	0.00294128	0.00208321	0.00117195	0.245095	0.137444	0.00117195	0.00117195	0.0451319	0.0260476	0.693187	0.582794	0.718726	0.930033	0.788068	0.581979	0.186474	0.161708	1	0.0941505	0.0919702	0.0700365	0.305085	0.06469	0.626791	0.0514355	0.3508	0.264382	0.600143	0.649824	0.19581	0.721691	0.421618	0.683541	0.393336	0.0242962	0.561031	0.0577106	0.0651902
rest	7	8	0.0175608	0.00117195	0.0213027	0.00208321	0.0636857	0.119589	0.0361769	0.00117195	0.0131088	0.00117195	0.00117195	0.00117195	0.140548	0.0845483	0.00117195	0.00117195	0.0175608	0.0117665	0.960488	0.877307	0.490292	0.925978	0.979341	0.798847	0.479788	0.37821	0.851302	0.322286	0.305258	0.265014	0.575189	0.232951	0.895526	0.228729	0.646617	0.517897	0.90058	0.933965	0.11781	0.93707	0.70482	0.901748	0.696949	0.073388	0.787453	0.210924	0.251654
AVH	9	8	0.136741	0.00117195	0.110912	0.00896722	0.263114	0.355251	0.180207	0.00208321	0.0781388	0.00208321	0.00294128	0.00117195	0.418908	0.287518	0.00117195	0.00117195	0.100777	0.0577106	0.44282	0.346076	0.923779	0.735606	0.535771	0.3441	0.0893388	0.0661869	0.806615	0.0436457	0.0339881	0.0277556	0.152462	0.0150687	0.395464	0.0213027	0.17715	0.135179	0.369928	0.398871	0.3505	0.509769	0.241908	0.444585	0.220534	0.00117195	0.331534	0.0157046	0.0194424
rest	9	8	0.00754491	0.00117195	0.00377356	0.00117195	0.0260476	0.0503292	0.00970385	0.00117195	0.00294128	0.00117195	0.00117195	0.00117195	0.06469	0.0311818	0.00117195	0.00117195	0.00294128	0.00208321	0.932152	1	0.295831	0.78175	0.958485	0.920672	0.563362	0.435305	0.677001	0.322286	0.298873	0.238449	0.699929	0.180207	0.998566	0.191822	0.763521	0.637691	1	0.946153	0.0503292	0.983979	0.843552	1	0.837999	0.0194424	0.905726	0.167682	0.214898
AVH	0	9	0.00208321	0.00117195	0.00117195	0.00117195	0.00208321	0.0110874	0.00117195	0.00117195	0.00117195	0.00117195	0.00117195	0.00117195	0.0110874	0.00608356	0.00117195	0.00117195	0.00117195	0.00117195	0.266486	0.370131	0.0786049	0.446848	0.684263	0.87776	0.723801	0.520901	0.275385	0.288154	0.242147	0.119951	0.938262	0.0451319	0.478651	0.0446594	1	0.857411	0.452541	0.266486	0.00608356	0.713604	0.922917	0.740162	0.919609	0.00117195	0.915656	0.0616842	0.0932092
rest	0	9	0.00117195	0.00117195	0.00117195	0.00117195	0.00754491	0.0231271	0.00208321	0.00117195	0.00208321	0.00117195	0.00117195	0.00117195	0.0236888	0.0163537	0.00117195	0.00117195	0.00117195	0.00117195	0.722265	0.890097	0.177569	0.660872	0.888387	0.93041	0.346421	0.227777	0.489026	0.095073	0.0790424	0.0350323	0.601339	0.0150687	0.883815	0.0110874	0.729943	0.512865	0.888306	0.758757	0.0231271	0.916112	0.858681	0.959332	0.827689	0.00117195	0.950558	0.0175608	0.0328743
AVH	1	9	0.00117195	0.00117195	0.00117195	0.00117195	0.00117195	0.00208321	0.00117195	0.00117195	0.00117195	0.00117195	0.00117195	0.00117195	0.00377356	0.00456199	0.00117195	0.00117195	0.00117195	0.00117195	0.0231271	0.0393584	0.0236888	0.161708	0.364754	0.597787	0.645447	0.977353	0.0705226	1	1	0.98439	0.580457	0.884912	0.0932092	0.952869	0.497197	0.728457	0.0690606	0.0311818	0.00208321	0.407835	0.475791	0.447108	0.353888	0.431927	0.545864	0.879003	0.955968
rest	1	9	0.00117195	0.00117195	0.00117195	0.00117195	0.00117195	0.00377356	0.00117195	0.00117195	0.00117195	0.00117195	0.00117195	0.00117195	0.00117195	0.00208321	0.00117195	0.00117195	0.00117195	0.00117195	0.00377356	0.00456199	0.00681116	0.0869831	0.28838	0.572169	0.351742	0.787652	0.0334635	0.833273	0.883013	0.918738	0.399146	1	0.0150687	0.90058	0.270106	0.493698	0.0110874	0.00208321	0.00117195	0.285797	0.296968	0.373901	0.170735	1	0.369695	1	0.904817
AVH	2	9	0.00896722	0.00117195	0.00681116	0.00117195	0.0361769	0.0603067	0.0144062	0.00117195	0.00754491	0.00117195	0.00117195	0.00117195	0.0790424	0.0451319	0.00117195	0.00117195	0.00896722	0.00377356	0.994244	0.960488	0.364091	0.844208	1	0.869277	0.502319	0.406976	0.735582	0.285304	0.28838	0.219049	0.618302	0.179113	0.972325	0.183883	0.703017	0.56256	0.970454	1	0.0665995	1	0.76298	0.97626	0.752105	0.0420929	0.846647	0.165263	0.214268
rest	2	9	0.00117195	0.00117195	0.00208321	0.00117195	0.00208321	0.00456199	0.00117195	0.00117195	0.00117195	0.00117195	0.00117195	0.00117195	0.00970385	0.00754491	0.00117195	0.00117195	0.00117195	0.00208321	0.168083	0.235197	0.0503292	0.318719	0.537693	0.747114	1	0.853878	0.182024	0.722265	0.70273	0.581585	0.888034	0.420297	0.317485	0.47593	0.803654	0.97022	0.296531	0.158483	0.0053398	0.583916	0.740989	0.64796	0.702381	0.0799549	0.766941	0.482493	0.530015
AVH	3	9	0.532339	0.0124329	0.506184	0.0845483	0.747728	0.815428	0.608278	0.0157046	0.372926	0.0277556	0.0300405	0.00608356	0.86198	0.712619	0.00117195	0.00117195	0.41677	0.276073	0.114837	0.0790424	0.729943	0.304661	0.21062	0.107459	0.0144062	0.013745	0.374805	0.0053398	0.00456199	0.00208321	0.0225687	0.00294128	0.102949	0.00294128	0.0404527	0.0150687	0.0960406	0.095073	0.795279	0.170311	0.0514355	0.156955	0.0415619	0.00208321	0.0888512	0.00208321	0.00456199
rest	3	9	0.00294128	0.00117195	0.00208321	0.00117195	0.00826283	0.0272216	0.00377356	0.00117195	0.00294128	0.00117195	0.00117195	0.00117195	0.028909	0.0163537	0.00117195	0.00117195	0.00117195	0.00294128	0.690822	0.834467	0.189755	0.625456	0.859675	1	0.650691	0.473106	0.48305	0.360998	0.361795	0.235508	0.776248	0.19581	0.82623	0.230151	0.877003	0.723289	0.832925	0.735289	0.0294584	0.885058	0.95183	0.925087	0.950914	0.0388231	1	0.193771	0.233952
AVH	4	9	0.00117195	0.00117195	0.00117195	0.00117195	0.00117195	0.00754491	0.00117195	0.00117195	0.00117195	0.00117195	0.00117195	0.00117195	0.0104054	0.00456199	0.00117195	0.00117195	0.00117195	0.00117195	0.261103	0.373084	0.0690606	0.351958	0.598112	0.828777	0.983979	0.829137	0.234951	0.722477	0.700462	0.616217	0.952894	0.462489	0.41839	0.549803	0.868533	1	0.411987	0.281097	0.00754491	0.637627	0.824312	0.688728	0.782883	0.143383	0.804348	0.492488	0.55592
rest	4	9	0.00377356	0.00117195	0.00117195	0.00117195	0.0163537	0.0306382	0.00377356	0.00117195	0.00208321	0.00117195	0.00117195	0.00117195	0.0426131	0.0242962	0.00117195	0.00117195	0.0053398	0.00456199	0.784731	0.878789	0.214268	0.648485	0.868883	1	0.775295	0.602818	0.511724	0.547545	0.5438	0.467795	0.879302	0.327595	0.844624	0.416944	0.928295	0.815735	0.86399	0.792103	0.0311818	0.868533	0.982763	0.924706	0.971624	0.072012	1	0.357626	0.431062
AVH	5	9	0.00208321	0.00117195	0.00117195	0.00117195	0.0104054	0.0231271	0.00117195	0.00117195	0.00117195	0.00117195	0.00117195	0.00117195	0.0248672	0.0169601	0.00117195	0.00117195	0.00294128	0.00208321	0.718301	0.857122	0.200468	0.638518	0.854977	0.994693	0.626297	0.478276	0.494876	0.353501	0.310153	0.249335	0.775025	0.168786	0.843784	0.207645	0.877003	0.718301	0.842304	0.764751	0.0213027	0.895859	0.950569	0.932491	0.926551	0.0345157	0.993171	0.199751	0.230151
rest	5	9	0.00117195	0.00117195	0.00208321	0.00117195	0.0053398	0.0110874	0.00208321	0.00117195	0.00117195	0.00117195	0.00117195	0.00117195	0.0144062	0.00456199	0.00117195	0.00117195	0.00208321	0.00208321	0.388639	0.509769	0.0999426	0.434727	0.660872	0.879003	0.891787	0.76589	0.305258	0.602118	0.601852	0.483891	1	0.388785	0.536626	0.423971	0.972638	0.933965	0.55665	0.420266	0.0124329	0.695042	0.911547	0.77516	0.887866	0.077685	0.879003	0.401114	0.460729
AVH	6	9	0.00117195	0.00117195	0.00117195	0.00117195	0.00117195	0.00208321	0.00117195	0.00117195	0.00117195	0.00117195	0.00117195	0.00117195	0.00117195	0.00117195	0.00117195	0.00117195	0.00117195	0.00117195	0.00117195	0.00117195	0.00117195	0.0219547	0.188774	0.429699	0.11781	0.554403	0.00608356	0.418908	0.331764	0.501399	0.12597	1	0.00117195	0.185678	0.0541762	0.239467	0.00117195	0.00117195	0.00117195	0.147779	0.107459	0.209982	0.0571895	1	0.139033	0.697546	0.425283
rest	6	9	0.00117195	0.00117195	0.00117195	0.00117195	0.00117195	0.00117195	0.00117195	0.00117195	0.00117195	0.00117195	0.00117195	0.00117195	0.00208321	0.00117195	0.00117195	0.00117195	0.00117195	0.00117195	0.0053398	0.00294128	0.00970385	0.0845483	0.299823	0.569246	0.3505	0.796179	0.0328743	0.829137	0.877003	0.910984	0.385506	1	0.0194424	0.910786	0.281097	0.492076	0.00826283	0.00294128	0.00117195	0.262127	0.269551	0.398732	0.161708	1	0.370131	1	0.918156
AVH	7	9	0.00208321	0.00117195	0.00208321	0.00117195	0.00456199	0.0175608	0.00294128	0.00117195	0.00117195	0.00117195	0.00117195	0.00117195	0.0254325	0.00896722	0.00117195	0.00117195	0.00208321	0.00117195	0.643574	0.77623	0.157684	0.560744	0.793212	1	0.868533	0.724612	0.420266	0.67129	0.631933	0.579667	0.952845	0.455173	0.745232	0.517897	1	0.903023	0.758089	0.692867	0.0181851	0.823514	0.991818	0.861245	0.994244	0.143768	0.957872	0.469296	0.540194
rest	7	9	0.00208321	0.00117195	0.00117195	0.00117195	0.00681116	0.00896722	0.00117195	0.00117195	0.00208321	0.00117195	0.00117195	0.00117195	0.0131088	0.00681116	0.00117195	0.00117195	0.00117195	0.00208321	0.361795	0.494876	0.0849989	0.385788	0.636203	0.871807	1	0.956672	0.275729	0.904853	0.918154	0.862156	0.954354	0.788454	0.524324	0.858568	0.897138	1	0.518065	0.388078	0.0131088	0.61135	0.840066	0.678278	0.831059	0.446954	0.816851	0.827328	0.849111
AVH	8	9	0.00117195	0.00117195	0.00117195	0.00117195	0.00117195	0.00208321	0.00117195	0.00117195	0.00117195	0.00117195	0.00117195	0.00117195	0.00608356	0.00377356	0.00117195	0.00117195	0.00117195	0.00117195	0.0897647	0.122115	0.0410123	0.285569	0.514181	0.7193	0.972554	0.850246	0.135993	0.700655	0.659111	0.475124	0.849404	0.335526	0.201155	0.350241	0.733724	0.941497	0.198575	0.0742766	0.00377356	0.564084	0.688123	0.638753	0.606572	0.00294128	0.724312	0.331764	0.432742
rest	8	9	0.00117195	0.00117195	0.00117195	0.00117195	0.00117195	0.00117195	0.00117195	0.00117195	0.00117195	0.00117195	0.00117195	0.00117195	0.00117195	0.00117195	0.00117195	0.00117195	0.00117195	0.00117195	0.00117195	0.00117195	0.00294128	0.0219547	0.176071	0.425283	0.0960406	0.614623	0.00681116	0.420297	0.401114	0.504505	0.137794	1	0.00117195	0.284737	0.0804442	0.240788	0.00117195	0.00117195	0.00117195	0.142635	0.117406	0.189156	0.0503292	0.240482	0.171457	0.768586	0.491844
[truncated: 132 more columns]

## Sheet: p-values table
condition	PL from	PL to	condition	PL from	PL to	p-values	helper1
rest	1	0	AVH	1	0	0.059266	rest10AVH10
AVH	2	0	AVH	1	0	1	AVH20AVH10
rest	2	0	AVH	1	0	0.34878	rest20AVH10
AVH	3	0	AVH	1	0	0.87689	AVH30AVH10
rest	3	0	AVH	1	0	0.81487	rest30AVH10
AVH	4	0	AVH	1	0	0.93196	AVH40AVH10
rest	4	0	AVH	1	0	0.088423	rest40AVH10
AVH	5	0	AVH	1	0	0.89104	AVH50AVH10
rest	5	0	AVH	1	0	0.16367	rest50AVH10
AVH	6	0	AVH	1	0	0.18609	AVH60AVH10
rest	6	0	AVH	1	0	0.033988	rest60AVH10
AVH	7	0	AVH	1	0	0.74781	AVH70AVH10
rest	7	0	AVH	1	0	0.89528	rest70AVH10
AVH	8	0	AVH	1	0	0.0011719	AVH80AVH10
rest	8	0	AVH	1	0	0.0011719	rest80AVH10
AVH	9	0	AVH	1	0	0.88849	AVH90AVH10
rest	9	0	AVH	1	0	0.72097	rest90AVH10
AVH	0	1	AVH	1	0	0.0037736	AVH01AVH10
rest	0	1	AVH	1	0	0.0020832	rest01AVH10
AVH	2	1	AVH	1	0	0.20697	AVH21AVH10
rest	2	1	AVH	1	0	0.034516	rest21AVH10
AVH	3	1	AVH	1	0	0.015705	AVH31AVH10
rest	3	1	AVH	1	0	0.0060836	rest31AVH10
AVH	4	1	AVH	1	0	0.0011719	AVH41AVH10
rest	4	1	AVH	1	0	0.0011719	rest41AVH10
AVH	5	1	AVH	1	0	0.044141	AVH51AVH10
rest	5	1	AVH	1	0	0.0011719	rest51AVH10
AVH	6	1	AVH	1	0	0.0011719	AVH61AVH10
rest	6	1	AVH	1	0	0.0011719	rest61AVH10
AVH	7	1	AVH	1	0	0.0011719	AVH71AVH10
rest	7	1	AVH	1	0	0.0011719	rest71AVH10
AVH	8	1	AVH	1	0	0.0037736	AVH81AVH10
rest	8	1	AVH	1	0	0.0011719	rest81AVH10
AVH	9	1	AVH	1	0	0.0011719	AVH91AVH10
rest	9	1	AVH	1	0	0.0029413	rest91AVH10
AVH	0	2	AVH	1	0	0.0029413	AVH02AVH10
rest	0	2	AVH	1	0	0.0020832	rest02AVH10
AVH	1	2	AVH	1	0	0.81487	AVH12AVH10
rest	1	2	AVH	1	0	0.0082628	rest12AVH10
AVH	3	2	AVH	1	0	0.0020832	AVH32AVH10
rest	3	2	AVH	1	0	0.011767	rest32AVH10
AVH	4	2	AVH	1	0	0.0029413	AVH42AVH10
rest	4	2	AVH	1	0	0.0011719	rest42AVH10
AVH	5	2	AVH	1	0	0.0037736	AVH52AVH10
rest	5	2	AVH	1	0	0.0011719	rest52AVH10
AVH	6	2	AVH	1	0	0.0011719	AVH62AVH10
rest	6	2	AVH	1	0	0.0011719	rest62AVH10
AVH	7	2	AVH	1	0	0.17676	AVH72AVH10
rest	7	2	AVH	1	0	0.010405	rest72AVH10
AVH	8	2	AVH	1	0	0.0011719	AVH82AVH10
rest	8	2	AVH	1	0	0.0011719	rest82AVH10
AVH	9	2	AVH	1	0	0.0011719	AVH92AVH10
rest	9	2	AVH	1	0	0.048185	rest92AVH10
AVH	0	3	AVH	1	0	0.0020832	AVH03AVH10
rest	0	3	AVH	1	0	0.0011719	rest03AVH10
AVH	1	3	AVH	1	0	0.0011719	AVH13AVH10
rest	1	3	AVH	1	0	0.0011719	rest13AVH10
AVH	2	3	AVH	1	0	0.0020832	AVH23AVH10
rest	2	3	AVH	1	0	0.010405	rest23AVH10
AVH	4	3	AVH	1	0	0.0011719	AVH43AVH10
rest	4	3	AVH	1	0	0.0011719	rest43AVH10
AVH	5	3	AVH	1	0	0.075265	AVH53AVH10
rest	5	3	AVH	1	0	0.0011719	rest53AVH10
AVH	6	3	AVH	1	0	0.0011719	AVH63AVH10
rest	6	3	AVH	1	0	0.0011719	rest63AVH10
AVH	7	3	AVH	1	0	0.0011719	AVH73AVH10
rest	7	3	AVH	1	0	0.0011719	rest73AVH10
AVH	8	3	AVH	1	0	0.0011719	AVH83AVH10
rest	8	3	AVH	1	0	0.0011719	rest83AVH10
AVH	9	3	AVH	1	0	0.054176	AVH93AVH10
rest	9	3	AVH	1	0	0.0011719	rest93AVH10
AVH	0	4	AVH	1	0	0.0075449	AVH04AVH10
rest	0	4	AVH	1	0	0.0037736	rest04AVH10
AVH	1	4	AVH	1	0	0.0020832	AVH14AVH10
rest	1	4	AVH	1	0	0.0011719	rest14AVH10
AVH	2	4	AVH	1	0	0.0011719	AVH24AVH10
rest	2	4	AVH	1	0	0.004562	rest24AVH10
AVH	3	4	AVH	1	0	0.0060836	AVH34AVH10
rest	3	4	AVH	1	0	0.0011719	rest34AVH10
AVH	5	4	AVH	1	0	0.0060836	AVH54AVH10
rest	5	4	AVH	1	0	0.0011719	rest54AVH10
AVH	6	4	AVH	1	0	0.0068112	AVH64AVH10
rest	6	4	AVH	1	0	0.0068112	rest64AVH10
AVH	7	4	AVH	1	0	0.0020832	AVH74AVH10
rest	7	4	AVH	1	0	0.034516	rest74AVH10
AVH	8	4	AVH	1	0	0.0011719	AVH84AVH10
rest	8	4	AVH	1	0	0.0011719	rest84AVH10
AVH	9	4	AVH	1	0	0.47622	AVH94AVH10
rest	9	4	AVH	1	0	0.0011719	rest94AVH10
AVH	0	5	AVH	1	0	0.0037736	AVH05AVH10
rest	0	5	AVH	1	0	0.0011719	rest05AVH10
AVH	1	5	AVH	1	0	0.004562	AVH15AVH10
rest	1	5	AVH	1	0	0.0089672	rest15AVH10
AVH	2	5	AVH	1	0	0.0020832	AVH25AVH10
rest	2	5	AVH	1	0	0.0011719	rest25AVH10
AVH	3	5	AVH	1	0	0.026642	AVH35AVH10
rest	3	5	AVH	1	0	0.0011719	rest35AVH10
AVH	4	5	AVH	1	0	0.0011719	AVH45AVH10
rest	4	5	AVH	1	0	0.0011719	rest45AVH10
AVH	6	5	AVH	1	0	0.0053398	AVH65AVH10
rest	6	5	AVH	1	0	0.0011719	rest65AVH10
AVH	7	5	AVH	1	0	0.0011719	AVH75AVH10
rest	7	5	AVH	1	0	0.0029413	rest75AVH10
AVH	8	5	AVH	1	0	0.011767	AVH85AVH10
rest	8	5	AVH	1	0	0.0011719	rest85AVH10
AVH	9	5	AVH	1	0	0.0011719	AVH95AVH10
rest	9	5	AVH	1	0	0.0020832	rest95AVH10
AVH	0	6	AVH	1	0	0.0089672	AVH06AVH10
rest	0	6	AVH	1	0	0.078605	rest06AVH10
AVH	1	6	AVH	1	0	0.0011719	AVH16AVH10
rest	1	6	AVH	1	0	0.0011719	rest16AVH10
AVH	2	6	AVH	1	0	0.0011719	AVH26AVH10
rest	2	6	AVH	1	0	0.0011719	rest26AVH10
AVH	3	6	AVH	1	0	0.011767	AVH36AVH10
rest	3	6	AVH	1	0	0.0011719	rest36AVH10
AVH	4	6	AVH	1	0	0.77892	AVH46AVH10
rest	4	6	AVH	1	0	0.0075449	rest46AVH10
AVH	5	6	AVH	1	0	0.0011719	AVH56AVH10
rest	5	6	AVH	1	0	0.0029413	rest56AVH10
AVH	7	6	AVH	1	0	0.0011719	AVH76AVH10
rest	7	6	AVH	1	0	0.0011719	rest76AVH10
AVH	8	6	AVH	1	0	0.057711	AVH86AVH10
rest	8	6	AVH	1	0	0.0037736	rest86AVH10
AVH	9	6	AVH	1	0	0.0011719	AVH96AVH10
rest	9	6	AVH	1	0	0.0011719	rest96AVH10
AVH	0	7	AVH	1	0	0.0011719	AVH07AVH10
rest	0	7	AVH	1	0	0.0011719	rest07AVH10
AVH	1	7	AVH	1	0	0.0020832	AVH17AVH10
rest	1	7	AVH	1	0	0.0011719	rest17AVH10
AVH	2	7	AVH	1	0	0.23817	AVH27AVH10
rest	2	7	AVH	1	0	0.044141	rest27AVH10
AVH	3	7	AVH	1	0	0.0011719	AVH37AVH10
rest	3	7	AVH	1	0	0.0011719	rest37AVH10
AVH	4	7	AVH	1	0	0.0011719	AVH47AVH10
rest	4	7	AVH	1	0	0.0011719	rest47AVH10
AVH	5	7	AVH	1	0	0.0029413	AVH57AVH10
rest	5	7	AVH	1	0	0.0011719	rest57AVH10
AVH	6	7	AVH	1	0	0.0011719	AVH67AVH10
rest	6	7	AVH	1	0	0.0020832	rest67AVH10
AVH	8	7	AVH	1	0	0.0011719	AVH87AVH10
rest	8	7	AVH	1	0	0.0011719	rest87AVH10
AVH	9	7	AVH	1	0	0.0011719	AVH97AVH10
rest	9	7	AVH	1	0	0.0011719	rest97AVH10
AVH	0	8	AVH	1	0	0.0020832	AVH08AVH10
rest	0	8	AVH	1	0	0.0037736	rest08AVH10
AVH	1	8	AVH	1	0	0.47593	AVH18AVH10
rest	1	8	AVH	1	0	0.067576	rest18AVH10
AVH	2	8	AVH	1	0	0.0011719	AVH28AVH10
rest	2	8	AVH	1	0	0.0011719	rest28AVH10
AVH	3	8	AVH	1	0	0.0011719	AVH38AVH10
rest	3	8	AVH	1	0	0.0011719	rest38AVH10
AVH	4	8	AVH	1	0	0.47756	AVH48AVH10
rest	4	8	AVH	1	0	0.0011719	rest48AVH10
AVH	5	8	AVH	1	0	0.52258	AVH58AVH10
rest	5	8	AVH	1	0	0.4693	rest58AVH10
AVH	6	8	AVH	1	0	0.43686	AVH68AVH10
rest	6	8	AVH	1	0	0.59245	rest68AVH10
AVH	7	8	AVH	1	0	0.051436	AVH78AVH10
rest	7	8	AVH	1	0	0.017561	rest78AVH10
AVH	9	8	AVH	1	0	0.13674	AVH98AVH10
rest	9	8	AVH	1	0	0.0075449	rest98AVH10
AVH	0	9	AVH	1	0	0.0020832	AVH09AVH10
rest	0	9	AVH	1	0	0.0011719	rest09AVH10
AVH	1	9	AVH	1	0	0.0011719	AVH19AVH10
rest	1	9	AVH	1	0	0.0011719	rest19AVH10
AVH	2	9	AVH	1	0	0.0089672	AVH29AVH10
rest	2	9	AVH	1	0	0.0011719	rest29AVH10
AVH	3	9	AVH	1	0	0.53234	AVH39AVH10
rest	3	9	AVH	1	0	0.0029413	rest39AVH10
AVH	4	9	AVH	1	0	0.0011719	AVH49AVH10
rest	4	9	AVH	1	0	0.0037736	rest49AVH10
AVH	5	9	AVH	1	0	0.0020832	AVH59AVH10
rest	5	9	AVH	1	0	0.0011719	rest59AVH10
AVH	6	9	AVH	1	0	0.0011719	AVH69AVH10
rest	6	9	AVH	1	0	0.0011719	rest69AVH10
AVH	7	9	AVH	1	0	0.0020832	AVH79AVH10
rest	7	9	AVH	1	0	0.0020832	rest79AVH10
AVH	8	9	AVH	1	0	0.0011719	AVH89AVH10
rest	8	9	AVH	1	0	0.0011719	rest89AVH10
rest	1	0	rest	1	0	0.059266	rest10rest10
AVH	2	0	rest	1	0	1	AVH20rest10
rest	2	0	rest	1	0	0.34878	rest20rest10
AVH	3	0	rest	1	0	0.87689	AVH30rest10
rest	3	0	rest	1	0	0.81487	rest30rest10
AVH	4	0	rest	1	0	0.93196	AVH40rest10
rest	4	0	rest	1	0	0.088423	rest40rest10
AVH	5	0	rest	1	0	0.89104	AVH50rest10
rest	5	0	rest	1	0	0.16367	rest50rest10
AVH	6	0	rest	1	0	0.18609	AVH60rest10
rest	6	0	rest	1	0	0.033988	rest60rest10
AVH	7	0	rest	1	0	0.74781	AVH70rest10
rest	7	0	rest	1	0	0.89528	rest70rest10
AVH	8	0	rest	1	0	0.0011719	AVH80rest10
rest	8	0	rest	1	0	0.0011719	rest80rest10
AVH	9	0	rest	1	0	0.88849	AVH90rest10
rest	9	0	rest	1	0	0.72097	rest90rest10
AVH	0	1	rest	1	0	0.0037736	AVH01rest10
rest	0	1	rest	1	0	0.0020832	rest01rest10
AVH	2	1	rest	1	0	0.20697	AVH21rest10
rest	2	1	rest	1	0	0.034516	rest21rest10
AVH	3	1	rest	1	0	0.015705	AVH31rest10
rest	3	1	rest	1	0	0.0060836	rest31rest10
AVH	4	1	rest	1	0	0.0011719	AVH41rest10
rest	4	1	rest	1	0	0.0011719	rest41rest10
AVH	5	1	rest	1	0	0.044141	AVH51rest10
rest	5	1	rest	1	0	0.0011719	rest51rest10
AVH	6	1	rest	1	0	0.0011719	AVH61rest10
rest	6	1	rest	1	0	0.0011719	rest61rest10
AVH	7	1	rest	1	0	0.0011719	AVH71rest10
rest	7	1	rest	1	0	0.0011719	rest71rest10
AVH	8	1	rest	1	0	0.0037736	AVH81rest10
rest	8	1	rest	1	0	0.0011719	rest81rest10
AVH	9	1	rest	1	0	0.0011719	AVH91rest10
rest	9	1	rest	1	0	0.0029413	rest91rest10
AVH	0	2	rest	1	0	0.0029413	AVH02rest10
rest	0	2	rest	1	0	0.0020832	rest02rest10
AVH	1	2	rest	1	0	0.81487	AVH12rest10
rest	1	2	rest	1	0	0.0082628	rest12rest10
AVH	3	2	rest	1	0	0.0020832	AVH32rest10
rest	3	2	rest	1	0	0.011767	rest32rest10
AVH	4	2	rest	1	0	0.0029413	AVH42rest10
rest	4	2	rest	1	0	0.0011719	rest42rest10
AVH	5	2	rest	1	0	0.0037736	AVH52rest10
rest	5	2	rest	1	0	0.0011719	rest52rest10
AVH	6	2	rest	1	0	0.0011719	AVH62rest10
rest	6	2	rest	1	0	0.0011719	rest62rest10
AVH	7	2	rest	1	0	0.17676	AVH72rest10
rest	7	2	rest	1	0	0.010405	rest72rest10
AVH	8	2	rest	1	0	0.0011719	AVH82rest10
rest	8	2	rest	1	0	0.0011719	rest82rest10
AVH	9	2	rest	1	0	0.0011719	AVH92rest10
rest	9	2	rest	1	0	0.048185	rest92rest10
AVH	0	3	rest	1	0	0.0020832	AVH03rest10
rest	0	3	rest	1	0	0.0011719	rest03rest10
AVH	1	3	rest	1	0	0.0011719	AVH13rest10
rest	1	3	rest	1	0	0.0011719	rest13rest10
AVH	2	3	rest	1	0	0.0020832	AVH23rest10
rest	2	3	rest	1	0	0.010405	rest23rest10
AVH	4	3	rest	1	0	0.0011719	AVH43rest10
rest	4	3	rest	1	0	0.0011719	rest43rest10
AVH	5	3	rest	1	0	0.075265	AVH53rest10
rest	5	3	rest	1	0	0.0011719	rest53rest10
AVH	6	3	rest	1	0	0.0011719	AVH63rest10
rest	6	3	rest	1	0	0.0011719	rest63rest10
AVH	7	3	rest	1	0	0.0011719	AVH73rest10
rest	7	3	rest	1	0	0.0011719	rest73rest10
AVH	8	3	rest	1	0	0.0011719	AVH83rest10
rest	8	3	rest	1	0	0.0011719	rest83rest10
AVH	9	3	rest	1	0	0.054176	AVH93rest10
rest	9	3	rest	1	0	0.0011719	rest93rest10
AVH	0	4	rest	1	0	0.0075449	AVH04rest10
rest	0	4	rest	1	0	0.0037736	rest04rest10
AVH	1	4	rest	1	0	0.0020832	AVH14rest10
rest	1	4	rest	1	0	0.0011719	rest14rest10
AVH	2	4	rest	1	0	0.0011719	AVH24rest10
rest	2	4	rest	1	0	0.004562	rest24rest10
AVH	3	4	rest	1	0	0.0060836	AVH34rest10
rest	3	4	rest	1	0	0.0011719	rest34rest10
AVH	5	4	rest	1	0	0.0060836	AVH54rest10
rest	5	4	rest	1	0	0.0011719	rest54rest10
AVH	6	4	rest	1	0	0.0068112	AVH64rest10
rest	6	4	rest	1	0	0.0068112	rest64rest10
AVH	7	4	rest	1	0	0.0020832	AVH74rest10
rest	7	4	rest	1	0	0.034516	rest74rest10
AVH	8	4	rest	1	0	0.0011719	AVH84rest10
rest	8	4	rest	1	0	0.0011719	rest84rest10
AVH	9	4	rest	1	0	0.47622	AVH94rest10
rest	9	4	rest	1	0	0.0011719	rest94rest10
AVH	0	5	rest	1	0	0.0037736	AVH05rest10
rest	0	5	rest	1	0	0.0011719	rest05rest10
AVH	1	5	rest	1	0	0.004562	AVH15rest10
rest	1	5	rest	1	0	0.0089672	rest15rest10
AVH	2	5	rest	1	0	0.0020832	AVH25rest10
rest	2	5	rest	1	0	0.0011719	rest25rest10
AVH	3	5	rest	1	0	0.026642	AVH35rest10
rest	3	5	rest	1	0	0.0011719	rest35rest10
AVH	4	5	rest	1	0	0.0011719	AVH45rest10
rest	4	5	rest	1	0	0.0011719	rest45rest10
AVH	6	5	rest	1	0	0.0053398	AVH65rest10
rest	6	5	rest	1	0	0.0011719	rest65rest10
AVH	7	5	rest	1	0	0.0011719	AVH75rest10
rest	7	5	rest	1	0	0.0029413	rest75rest10
AVH	8	5	rest	1	0	0.011767	AVH85rest10
rest	8	5	rest	1	0	0.0011719	rest85rest10
AVH	9	5	rest	1	0	0.0011719	AVH95rest10
rest	9	5	rest	1	0	0.0020832	rest95rest10
AVH	0	6	rest	1	0	0.0089672	AVH06rest10
rest	0	6	rest	1	0	0.078605	rest06rest10
AVH	1	6	rest	1	0	0.0011719	AVH16rest10
rest	1	6	rest	1	0	0.0011719	rest16rest10
AVH	2	6	rest	1	0	0.0011719	AVH26rest10
rest	2	6	rest	1	0	0.0011719	rest26rest10
AVH	3	6	rest	1	0	0.011767	AVH36rest10
rest	3	6	rest	1	0	0.0011719	rest36rest10
AVH	4	6	rest	1	0	0.77892	AVH46rest10
rest	4	6	rest	1	0	0.0075449	rest46rest10
AVH	5	6	rest	1	0	0.0011719	AVH56rest10
rest	5	6	rest	1	0	0.0029413	rest56rest10
AVH	7	6	rest	1	0	0.0011719	AVH76rest10
rest	7	6	rest	1	0	0.0011719	rest76rest10
AVH	8	6	rest	1	0	0.057711	AVH86rest10
rest	8	6	rest	1	0	0.0037736	rest86rest10
AVH	9	6	rest	1	0	0.0011719	AVH96rest10
rest	9	6	rest	1	0	0.0011719	rest96rest10
AVH	0	7	rest	1	0	0.0011719	AVH07rest10
rest	0	7	rest	1	0	0.0011719	rest07rest10
AVH	1	7	rest	1	0	0.0020832	AVH17rest10
rest	1	7	rest	1	0	0.0011719	rest17rest10
AVH	2	7	rest	1	0	0.23817	AVH27rest10
rest	2	7	rest	1	0	0.044141	rest27rest10
AVH	3	7	rest	1	0	0.0011719	AVH37rest10
rest	3	7	rest	1	0	0.0011719	rest37rest10
AVH	4	7	rest	1	0	0.0011719	AVH47rest10
rest	4	7	rest	1	0	0.0011719	rest47rest10
AVH	5	7	rest	1	0	0.0029413	AVH57rest10
rest	5	7	rest	1	0	0.0011719	rest57rest10
AVH	6	7	rest	1	0	0.0011719	AVH67rest10
rest	6	7	rest	1	0	0.0020832	rest67rest10
AVH	8	7	rest	1	0	0.0011719	AVH87rest10
rest	8	7	rest	1	0	0.0011719	rest87rest10
AVH	9	7	rest	1	0	0.0011719	AVH97rest10
rest	9	7	rest	1	0	0.0011719	rest97rest10
AVH	0	8	rest	1	0	0.0020832	AVH08rest10
rest	0	8	rest	1	0	0.0037736	rest08rest10
AVH	1	8	rest	1	0	0.47593	AVH18rest10
rest	1	8	rest	1	0	0.067576	rest18rest10
AVH	2	8	rest	1	0	0.0011719	AVH28rest10
rest	2	8	rest	1	0	0.0011719	rest28rest10
AVH	3	8	rest	1	0	0.0011719	AVH38rest10
rest	3	8	rest	1	0	0.0011719	rest38rest10
AVH	4	8	rest	1	0	0.47756	AVH48rest10
rest	4	8	rest	1	0	0.0011719	rest48rest10
AVH	5	8	rest	1	0	0.52258	AVH58rest10
rest	5	8	rest	1	0	0.4693	rest58rest10
AVH	6	8	rest	1	0	0.43686	AVH68rest10
rest	6	8	rest	1	0	0.59245	rest68rest10
AVH	7	8	rest	1	0	0.051436	AVH78rest10
rest	7	8	rest	1	0	0.017561	rest78rest10
AVH	9	8	rest	1	0	0.13674	AVH98rest10
rest	9	8	rest	1	0	0.0075449	rest98rest10
AVH	0	9	rest	1	0	0.0020832	AVH09rest10
rest	0	9	rest	1	0	0.0011719	rest09rest10
AVH	1	9	rest	1	0	0.0011719	AVH19rest10
rest	1	9	rest	1	0	0.0011719	rest19rest10
AVH	2	9	rest	1	0	0.0089672	AVH29rest10
rest	2	9	rest	1	0	0.0011719	rest29rest10
AVH	3	9	rest	1	0	0.53234	AVH39rest10
rest	3	9	rest	1	0	0.0029413	rest39rest10
AVH	4	9	rest	1	0	0.0011719	AVH49rest10
rest	4	9	rest	1	0	0.0037736	rest49rest10
AVH	5	9	rest	1	0	0.0020832	AVH59rest10
rest	5	9	rest	1	0	0.0011719	rest59rest10
AVH	6	9	rest	1	0	0.0011719	AVH69rest10
rest	6	9	rest	1	0	0.0011719	rest69rest10
AVH	7	9	rest	1	0	0.0020832	AVH79rest10
rest	7	9	rest	1	0	0.0020832	rest79rest10
AVH	8	9	rest	1	0	0.0011719	AVH89rest10
rest	8	9	rest	1	0	0.0011719	rest89rest10
rest	1	0	AVH	2	0	0.059266	rest10AVH20
AVH	2	0	AVH	2	0	1	AVH20AVH20
rest	2	0	AVH	2	0	0.34878	rest20AVH20
AVH	3	0	AVH	2	0	0.87689	AVH30AVH20
rest	3	0	AVH	2	0	0.81487	rest30AVH20
AVH	4	0	AVH	2	0	0.93196	AVH40AVH20
rest	4	0	AVH	2	0	0.088423	rest40AVH20
AVH	5	0	AVH	2	0	0.89104	AVH50AVH20
rest	5	0	AVH	2	0	0.16367	rest50AVH20
AVH	6	0	AVH	2	0	0.18609	AVH60AVH20
rest	6	0	AVH	2	0	0.033988	rest60AVH20
AVH	7	0	AVH	2	0	0.74781	AVH70AVH20
rest	7	0	AVH	2	0	0.89528	rest70AVH20
AVH	8	0	AVH	2	0	0.0011719	AVH80AVH20
rest	8	0	AVH	2	0	0.0011719	rest80AVH20
AVH	9	0	AVH	2	0	0.88849	AVH90AVH20
rest	9	0	AVH	2	0	0.72097	rest90AVH20
AVH	0	1	AVH	2	0	0.0037736	AVH01AVH20
rest	0	1	AVH	2	0	0.0020832	rest01AVH20
AVH	2	1	AVH	2	0	0.20697	AVH21AVH20
rest	2	1	AVH	2	0	0.034516	rest21AVH20
AVH	3	1	AVH	2	0	0.015705	AVH31AVH20
rest	3	1	AVH	2	0	0.0060836	rest31AVH20
AVH	4	1	AVH	2	0	0.0011719	AVH41AVH20
rest	4	1	AVH	2	0	0.0011719	rest41AVH20
AVH	5	1	AVH	2	0	0.044141	AVH51AVH20
rest	5	1	AVH	2	0	0.0011719	rest51AVH20
AVH	6	1	AVH	2	0	0.0011719	AVH61AVH20
rest	6	1	AVH	2	0	0.0011719	rest61AVH20
AVH	7	1	AVH	2	0	0.0011719	AVH71AVH20
rest	7	1	AVH	2	0	0.0011719	rest71AVH20
AVH	8	1	AVH	2	0	0.0037736	AVH81AVH20
rest	8	1	AVH	2	0	0.0011719	rest81AVH20
AVH	9	1	AVH	2	0	0.0011719	AVH91AVH20
rest	9	1	AVH	2	0	0.0029413	rest91AVH20
AVH	0	2	AVH	2	0	0.0029413	AVH02AVH20
rest	0	2	AVH	2	0	0.0020832	rest02AVH20
AVH	1	2	AVH	2	0	0.81487	AVH12AVH20
rest	1	2	AVH	2	0	0.0082628	rest12AVH20
AVH	3	2	AVH	2	0	0.0020832	AVH32AVH20
rest	3	2	AVH	2	0	0.011767	rest32AVH20
AVH	4	2	AVH	2	0	0.0029413	AVH42AVH20
rest	4	2	AVH	2	0	0.0011719	rest42AVH20
AVH	5	2	AVH	2	0	0.0037736	AVH52AVH20
rest	5	2	AVH	2	0	0.0011719	rest52AVH20
AVH	6	2	AVH	2	0	0.0011719	AVH62AVH20
rest	6	2	AVH	2	0	0.0011719	rest62AVH20
AVH	7	2	AVH	2	0	0.17676	AVH72AVH20
rest	7	2	AVH	2	0	0.010405	rest72AVH20
AVH	8	2	AVH	2	0	0.0011719	AVH82AVH20
rest	8	2	AVH	2	0	0.0011719	rest82AVH20
AVH	9	2	AVH	2	0	0.0011719	AVH92AVH20
rest	9	2	AVH	2	0	0.048185	rest92AVH20
AVH	0	3	AVH	2	0	0.0020832	AVH03AVH20
rest	0	3	AVH	2	0	0.0011719	rest03AVH20
AVH	1	3	AVH	2	0	0.0011719	AVH13AVH20
rest	1	3	AVH	2	0	0.0011719	rest13AVH20
AVH	2	3	AVH	2	0	0.0020832	AVH23AVH20
rest	2	3	AVH	2	0	0.010405	rest23AVH20
AVH	4	3	AVH	2	0	0.0011719	AVH43AVH20
rest	4	3	AVH	2	0	0.0011719	rest43AVH20
AVH	5	3	AVH	2	0	0.075265	AVH53AVH20
rest	5	3	AVH	2	0	0.0011719	rest53AVH20
AVH	6	3	AVH	2	0	0.0011719	AVH63AVH20
rest	6	3	AVH	2	0	0.0011719	rest63AVH20
AVH	7	3	AVH	2	0	0.0011719	AVH73AVH20
rest	7	3	AVH	2	0	0.0011719	rest73AVH20
AVH	8	3	AVH	2	0	0.0011719	AVH83AVH20
rest	8	3	AVH	2	0	0.0011719	rest83AVH20
AVH	9	3	AVH	2	0	0.054176	AVH93AVH20
rest	9	3	AVH	2	0	0.0011719	rest93AVH20
AVH	0	4	AVH	2	0	0.0075449	AVH04AVH20
rest	0	4	AVH	2	0	0.0037736	rest04AVH20
AVH	1	4	AVH	2	0	0.0020832	AVH14AVH20
rest	1	4	AVH	2	0	0.0011719	rest14AVH20
AVH	2	4	AVH	2	0	0.0011719	AVH24AVH20
rest	2	4	AVH	2	0	0.004562	rest24AVH20
AVH	3	4	AVH	2	0	0.0060836	AVH34AVH20
rest	3	4	AVH	2	0	0.0011719	rest34AVH20
AVH	5	4	AVH	2	0	0.0060836	AVH54AVH20
rest	5	4	AVH	2	0	0.0011719	rest54AVH20
AVH	6	4	AVH	2	0	0.0068112	AVH64AVH20
rest	6	4	AVH	2	0	0.0068112	rest64AVH20
AVH	7	4	AVH	2	0	0.0020832	AVH74AVH20
rest	7	4	AVH	2	0	0.034516	rest74AVH20
AVH	8	4	AVH	2	0	0.0011719	AVH84AVH20
rest	8	4	AVH	2	0	0.0011719	rest84AVH20
AVH	9	4	AVH	2	0	0.47622	AVH94AVH20
rest	9	4	AVH	2	0	0.0011719	rest94AVH20
AVH	0	5	AVH	2	0	0.0037736	AVH05AVH20
rest	0	5	AVH	2	0	0.0011719	rest05AVH20
AVH	1	5	AVH	2	0	0.004562	AVH15AVH20
rest	1	5	AVH	2	0	0.0089672	rest15AVH20
AVH	2	5	AVH	2	0	0.0020832	AVH25AVH20
rest	2	5	AVH	2	0	0.0011719	rest25AVH20
AVH	3	5	AVH	2	0	0.026642	AVH35AVH20
rest	3	5	AVH	2	0	0.0011719	rest35AVH20
AVH	4	5	AVH	2	0	0.0011719	AVH45AVH20
rest	4	5	AVH	2	0	0.0011719	rest45AVH20
AVH	6	5	AVH	2	0	0.0053398	AVH65AVH20
rest	6	5	AVH	2	0	0.0011719	rest65AVH20
AVH	7	5	AVH	2	0	0.0011719	AVH75AVH20
rest	7	5	AVH	2	0	0.0029413	rest75AVH20
AVH	8	5	AVH	2	0	0.011767	AVH85AVH20
rest	8	5	AVH	2	0	0.0011719	rest85AVH20
AVH	9	5	AVH	2	0	0.0011719	AVH95AVH20
rest	9	5	AVH	2	0	0.0020832	rest95AVH20
AVH	0	6	AVH	2	0	0.0089672	AVH06AVH20
rest	0	6	AVH	2	0	0.078605	rest06AVH20
AVH	1	6	AVH	2	0	0.0011719	AVH16AVH20
rest	1	6	AVH	2	0	0.0011719	rest16AVH20
AVH	2	6	AVH	2	0	0.0011719	AVH26AVH20
rest	2	6	AVH	2	0	0.0011719	rest26AVH20
AVH	3	6	AVH	2	0	0.011767	AVH36AVH20
rest	3	6	AVH	2	0	0.0011719	rest36AVH20
AVH	4	6	AVH	2	0	0.77892	AVH46AVH20
rest	4	6	AVH	2	0	0.0075449	rest46AVH20
AVH	5	6	AVH	2	0	0.0011719	AVH56AVH20
rest	5	6	AVH	2	0	0.0029413	rest56AVH20
AVH	7	6	AVH	2	0	0.0011719	AVH76AVH20
rest	7	6	AVH	2	0	0.0011719	rest76AVH20
AVH	8	6	AVH	2	0	0.057711	AVH86AVH20
rest	8	6	AVH	2	0	0.0037736	rest86AVH20
AVH	9	6	AVH	2	0	0.0011719	AVH96AVH20
rest	9	6	AVH	2	0	0.0011719	rest96AVH20
AVH	0	7	AVH	2	0	0.0011719	AVH07AVH20
rest	0	7	AVH	2	0	0.0011719	rest07AVH20
AVH	1	7	AVH	2	0	0.0020832	AVH17AVH20
rest	1	7	AVH	2	0	0.0011719	rest17AVH20
AVH	2	7	AVH	2	0	0.23817	AVH27AVH20
rest	2	7	AVH	2	0	0.044141	rest27AVH20
AVH	3	7	AVH	2	0	0.0011719	AVH37AVH20
rest	3	7	AVH	2	0	0.0011719	rest37AVH20
AVH	4	7	AVH	2	0	0.0011719	AVH47AVH20
rest	4	7	AVH	2	0	0.0011719	rest47AVH20
AVH	5	7	AVH	2	0	0.0029413	AVH57AVH20
rest	5	7	AVH	2	0	0.0011719	rest57AVH20
AVH	6	7	AVH	2	0	0.0011719	AVH67AVH20
rest	6	7	AVH	2	0	0.0020832	rest67AVH20
AVH	8	7	AVH	2	0	0.0011719	AVH87AVH20
rest	8	7	AVH	2	0	0.0011719	rest87AVH20
AVH	9	7	AVH	2	0	0.0011719	AVH97AVH20
rest	9	7	AVH	2	0	0.0011719	rest97AVH20
AVH	0	8	AVH	2	0	0.0020832	AVH08AVH20
rest	0	8	AVH	2	0	0.0037736	rest08AVH20
AVH	1	8	AVH	2	0	0.47593	AVH18AVH20
rest	1	8	AVH	2	0	0.067576	rest18AVH20
AVH	2	8	AVH	2	0	0.0011719	AVH28AVH20
rest	2	8	AVH	2	0	0.0011719	rest28AVH20
AVH	3	8	AVH	2	0	0.0011719	AVH38AVH20
rest	3	8	AVH	2	0	0.0011719	rest38AVH20
AVH	4	8	AVH	2	0	0.47756	AVH48AVH20
rest	4	8	AVH	2	0	0.0011719	rest48AVH20
AVH	5	8	AVH	2	0	0.52258	AVH58AVH20
rest	5	8	AVH	2	0	0.4693	rest58AVH20
AVH	6	8	AVH	2	0	0.43686	AVH68AVH20
rest	6	8	AVH	2	0	0.59245	rest68AVH20
AVH	7	8	AVH	2	0	0.051436	AVH78AVH20
rest	7	8	AVH	2	0	0.017561	rest78AVH20
AVH	9	8	AVH	2	0	0.13674	AVH98AVH20
rest	9	8	AVH	2	0	0.0075449	rest98AVH20
AVH	0	9	AVH	2	0	0.0020832	AVH09AVH20
rest	0	9	AVH	2	0	0.0011719	rest09AVH20
AVH	1	9	AVH	2	0	0.0011719	AVH19AVH20
rest	1	9	AVH	2	0	0.0011719	rest19AVH20
AVH	2	9	AVH	2	0	0.0089672	AVH29AVH20
rest	2	9	AVH	2	0	0.0011719	rest29AVH20
AVH	3	9	AVH	2	0	0.53234	AVH39AVH20
rest	3	9	AVH	2	0	0.0029413	rest39AVH20
AVH	4	9	AVH	2	0	0.0011719	AVH49AVH20
rest	4	9	AVH	2	0	0.0037736	rest49AVH20
AVH	5	9	AVH	2	0	0.0020832	AVH59AVH20
rest	5	9	AVH	2	0	0.0011719	rest59AVH20
AVH	6	9	AVH	2	0	0.0011719	AVH69AVH20
rest	6	9	AVH	2	0	0.0011719	rest69AVH20
AVH	7	9	AVH	2	0	0.0020832	AVH79AVH20
rest	7	9	AVH	2	0	0.0020832	rest79AVH20
AVH	8	9	AVH	2	0	0.0011719	AVH89AVH20
rest	8	9	AVH	2	0	0.0011719	rest89AVH20
rest	1	0	rest	2	0	0.059266	rest10rest20
AVH	2	0	rest	2	0	1	AVH20rest20
rest	2	0	rest	2	0	0.34878	rest20rest20
AVH	3	0	rest	2	0	0.87689	AVH30rest20
rest	3	0	rest	2	0	0.81487	rest30rest20
AVH	4	0	rest	2	0	0.93196	AVH40rest20
rest	4	0	rest	2	0	0.088423	rest40rest20
AVH	5	0	rest	2	0	0.89104	AVH50rest20
rest	5	0	rest	2	0	0.16367	rest50rest20
AVH	6	0	rest	2	0	0.18609	AVH60rest20
rest	6	0	rest	2	0	0.033988	rest60rest20
AVH	7	0	rest	2	0	0.74781	AVH70rest20
rest	7	0	rest	2	0	0.89528	rest70rest20
AVH	8	0	rest	2	0	0.0011719	AVH80rest20
rest	8	0	rest	2	0	0.0011719	rest80rest20
AVH	9	0	rest	2	0	0.88849	AVH90rest20
rest	9	0	rest	2	0	0.72097	rest90rest20
AVH	0	1	rest	2	0	0.0037736	AVH01rest20
rest	0	1	rest	2	0	0.0020832	rest01rest20
AVH	2	1	rest	2	0	0.20697	AVH21rest20
rest	2	1	rest	2	0	0.034516	rest21rest20
AVH	3	1	rest	2	0	0.015705	AVH31rest20
rest	3	1	rest	2	0	0.0060836	rest31rest20
AVH	4	1	rest	2	0	0.0011719	AVH41rest20
rest	4	1	rest	2	0	0.0011719	rest41rest20
AVH	5	1	rest	2	0	0.044141	AVH51rest20
rest	5	1	rest	2	0	0.0011719	rest51rest20
AVH	6	1	rest	2	0	0.0011719	AVH61rest20
rest	6	1	rest	2	0	0.0011719	rest61rest20
AVH	7	1	rest	2	0	0.0011719	AVH71rest20
rest	7	1	rest	2	0	0.0011719	rest71rest20
AVH	8	1	rest	2	0	0.0037736	AVH81rest20
rest	8	1	rest	2	0	0.0011719	rest81rest20
AVH	9	1	rest	2	0	0.0011719	AVH91rest20
rest	9	1	rest	2	0	0.0029413	rest91rest20
AVH	0	2	rest	2	0	0.0029413	AVH02rest20
rest	0	2	rest	2	0	0.0020832	rest02rest20
AVH	1	2	rest	2	0	0.81487	AVH12rest20
rest	1	2	rest	2	0	0.0082628	rest12rest20
AVH	3	2	rest	2	0	0.0020832	AVH32rest20
rest	3	2	rest	2	0	0.011767	rest32rest20
AVH	4	2	rest	2	0	0.0029413	AVH42rest20
rest	4	2	rest	2	0	0.0011719	rest42rest20
AVH	5	2	rest	2	0	0.0037736	AVH52rest20
rest	5	2	rest	2	0	0.0011719	rest52rest20
AVH	6	2	rest	2	0	0.0011719	AVH62rest20
rest	6	2	rest	2	0	0.0011719	rest62rest20
AVH	7	2	rest	2	0	0.17676	AVH72rest20
rest	7	2	rest	2	0	0.010405	rest72rest20
AVH	8	2	rest	2	0	0.0011719	AVH82rest20
rest	8	2	rest	2	0	0.0011719	rest82rest20
AVH	9	2	rest	2	0	0.0011719	AVH92rest20
rest	9	2	rest	2	0	0.048185	rest92rest20
AVH	0	3	rest	2	0	0.0020832	AVH03rest20
rest	0	3	rest	2	0	0.0011719	rest03rest20
AVH	1	3	rest	2	0	0.0011719	AVH13rest20
rest	1	3	rest	2	0	0.0011719	rest13rest20
AVH	2	3	rest	2	0	0.0020832	AVH23rest20
rest	2	3	rest	2	0	0.010405	rest23rest20
AVH	4	3	rest	2	0	0.0011719	AVH43rest20
rest	4	3	rest	2	0	0.0011719	rest43rest20
AVH	5	3	rest	2	0	0.075265	AVH53rest20
rest	5	3	rest	2	0	0.0011719	rest53rest20
AVH	6	3	rest	2	0	0.0011719	AVH63rest20
rest	6	3	rest	2	0	0.0011719	rest63rest20
AVH	7	3	rest	2	0	0.0011719	AVH73rest20
rest	7	3	rest	2	0	0.0011719	rest73rest20
AVH	8	3	rest	2	0	0.0011719	AVH83rest20
rest	8	3	rest	2	0	0.0011719	rest83rest20
AVH	9	3	rest	2	0	0.054176	AVH93rest20
rest	9	3	rest	2	0	0.0011719	rest93rest20
AVH	0	4	rest	2	0	0.0075449	AVH04rest20
rest	0	4	rest	2	0	0.0037736	rest04rest20
AVH	1	4	rest	2	0	0.0020832	AVH14rest20
rest	1	4	rest	2	0	0.0011719	rest14rest20
AVH	2	4	rest	2	0	0.0011719	AVH24rest20
rest	2	4	rest	2	0	0.004562	rest24rest20
AVH	3	4	rest	2	0	0.0060836	AVH34rest20
rest	3	4	rest	2	0	0.0011719	rest34rest20
AVH	5	4	rest	2	0	0.0060836	AVH54rest20
rest	5	4	rest	2	0	0.0011719	rest54rest20
AVH	6	4	rest	2	0	0.0068112	AVH64rest20
rest	6	4	rest	2	0	0.0068112	rest64rest20
AVH	7	4	rest	2	0	0.0020832	AVH74rest20
rest	7	4	rest	2	0	0.034516	rest74rest20
AVH	8	4	rest	2	0	0.0011719	AVH84rest20
rest	8	4	rest	2	0	0.0011719	rest84rest20
AVH	9	4	rest	2	0	0.47622	AVH94rest20
rest	9	4	rest	2	0	0.0011719	rest94rest20
AVH	0	5	rest	2	0	0.0037736	AVH05rest20
rest	0	5	rest	2	0	0.0011719	rest05rest20
AVH	1	5	rest	2	0	0.004562	AVH15rest20
rest	1	5	rest	2	0	0.0089672	rest15rest20
AVH	2	5	rest	2	0	0.0020832	AVH25rest20
rest	2	5	rest	2	0	0.0011719	rest25rest20
AVH	3	5	rest	2	0	0.026642	AVH35rest20
rest	3	5	rest	2	0	0.0011719	rest35rest20
AVH	4	5	rest	2	0	0.0011719	AVH45rest20
rest	4	5	rest	2	0	0.0011719	rest45rest20
AVH	6	5	rest	2	0	0.0053398	AVH65rest20
rest	6	5	rest	2	0	0.0011719	rest65rest20
AVH	7	5	rest	2	0	0.0011719	AVH75rest20
rest	7	5	rest	2	0	0.0029413	rest75rest20
AVH	8	5	rest	2	0	0.011767	AVH85rest20
rest	8	5	rest	2	0	0.0011719	rest85rest20
AVH	9	5	rest	2	0	0.0011719	AVH95rest20
rest	9	5	rest	2	0	0.0020832	rest95rest20
AVH	0	6	rest	2	0	0.0089672	AVH06rest20
rest	0	6	rest	2	0	0.078605	rest06rest20
AVH	1	6	rest	2	0	0.0011719	AVH16rest20
rest	1	6	rest	2	0	0.0011719	rest16rest20
AVH	2	6	rest	2	0	0.0011719	AVH26rest20
rest	2	6	rest	2	0	0.0011719	rest26rest20
AVH	3	6	rest	2	0	0.011767	AVH36rest20
rest	3	6	rest	2	0	0.0011719	rest36rest20
AVH	4	6	rest	2	0	0.77892	AVH46rest20
rest	4	6	rest	2	0	0.0075449	rest46rest20
AVH	5	6	rest	2	0	0.0011719	AVH56rest20
rest	5	6	rest	2	0	0.0029413	rest56rest20
AVH	7	6	rest	2	0	0.0011719	AVH76rest20
rest	7	6	rest	2	0	0.0011719	rest76rest20
AVH	8	6	rest	2	0	0.057711	AVH86rest20
rest	8	6	rest	2	0	0.0037736	rest86rest20
AVH	9	6	rest	2	0	0.0011719	AVH96rest20
rest	9	6	rest	2	0	0.0011719	rest96rest20
AVH	0	7	rest	2	0	0.0011719	AVH07rest20
rest	0	7	rest	2	0	0.0011719	rest07rest20
AVH	1	7	rest	2	0	0.0020832	AVH17rest20
rest	1	7	rest	2	0	0.0011719	rest17rest20
AVH	2	7	rest	2	0	0.23817	AVH27rest20
rest	2	7	rest	2	0	0.044141	rest27rest20
AVH	3	7	rest	2	0	0.0011719	AVH37rest20
rest	3	7	rest	2	0	0.0011719	rest37rest20
AVH	4	7	rest	2	0	0.0011719	AVH47rest20
rest	4	7	rest	2	0	0.0011719	rest47rest20
AVH	5	7	rest	2	0	0.0029413	AVH57rest20
rest	5	7	rest	2	0	0.0011719	rest57rest20
AVH	6	7	rest	2	0	0.0011719	AVH67rest20
rest	6	7	rest	2	0	0.0020832	rest67rest20
AVH	8	7	rest	2	0	0.0011719	AVH87rest20
rest	8	7	rest	2	0	0.0011719	rest87rest20
AVH	9	7	rest	2	0	0.0011719	AVH97rest20
rest	9	7	rest	2	0	0.0011719	rest97rest20
AVH	0	8	rest	2	0	0.0020832	AVH08rest20
rest	0	8	rest	2	0	0.0037736	rest08rest20
AVH	1	8	rest	2	0	0.47593	AVH18rest20
rest	1	8	rest	2	0	0.067576	rest18rest20
AVH	2	8	rest	2	0	0.0011719	AVH28rest20
rest	2	8	rest	2	0	0.0011719	rest28rest20
AVH	3	8	rest	2	0	0.0011719	AVH38rest20
rest	3	8	rest	2	0	0.0011719	rest38rest20
AVH	4	8	rest	2	0	0.47756	AVH48rest20
rest	4	8	rest	2	0	0.0011719	rest48rest20
AVH	5	8	rest	2	0	0.52258	AVH58rest20
rest	5	8	rest	2	0	0.4693	rest58rest20
AVH	6	8	rest	2	0	0.43686	AVH68rest20
rest	6	8	rest	2	0	0.59245	rest68rest20
AVH	7	8	rest	2	0	0.051436	AVH78rest20
rest	7	8	rest	2	0	0.017561	rest78rest20
AVH	9	8	rest	2	0	0.13674	AVH98rest20
rest	9	8	rest	2	0	0.0075449	rest98rest20
AVH	0	9	rest	2	0	0.0020832	AVH09rest20
rest	0	9	rest	2	0	0.0011719	rest09rest20
AVH	1	9	rest	2	0	0.0011719	AVH19rest20
rest	1	9	rest	2	0	0.0011719	rest19rest20
AVH	2	9	rest	2	0	0.0089672	AVH29rest20
rest	2	9	rest	2	0	0.0011719	rest29rest20
AVH	3	9	rest	2	0	0.53234	AVH39rest20
rest	3	9	rest	2	0	0.0029413	rest39rest20
AVH	4	9	rest	2	0	0.0011719	AVH49rest20
rest	4	9	rest	2	0	0.0037736	rest49rest20
AVH	5	9	rest	2	0	0.0020832	AVH59rest20
rest	5	9	rest	2	0	0.0011719	rest59rest20
AVH	6	9	rest	2	0	0.0011719	AVH69rest20
rest	6	9	rest	2	0	0.0011719	rest69rest20
AVH	7	9	rest	2	0	0.0020832	AVH79rest20
rest	7	9	rest	2	0	0.0020832	rest79rest20
AVH	8	9	rest	2	0	0.0011719	AVH89rest20
rest	8	9	rest	2	0	0.0011719	rest89rest20
rest	1	0	AVH	3	0	0.059266	rest10AVH30
AVH	2	0	AVH	3	0	1	AVH20AVH30
rest	2	0	AVH	3	0	0.34878	rest20AVH30
AVH	3	0	AVH	3	0	0.87689	AVH30AVH30
rest	3	0	AVH	3	0	0.81487	rest30AVH30
AVH	4	0	AVH	3	0	0.93196	AVH40AVH30
rest	4	0	AVH	3	0	0.088423	rest40AVH30
AVH	5	0	AVH	3	0	0.89104	AVH50AVH30
rest	5	0	AVH	3	0	0.16367	rest50AVH30
AVH	6	0	AVH	3	0	0.18609	AVH60AVH30
rest	6	0	AVH	3	0	0.033988	rest60AVH30
AVH	7	0	AVH	3	0	0.74781	AVH70AVH30
rest	7	0	AVH	3	0	0.89528	rest70AVH30
AVH	8	0	AVH	3	0	0.0011719	AVH80AVH30
rest	8	0	AVH	3	0	0.0011719	rest80AVH30
AVH	9	0	AVH	3	0	0.88849	AVH90AVH30
rest	9	0	AVH	3	0	0.72097	rest90AVH30
AVH	0	1	AVH	3	0	0.0037736	AVH01AVH30
rest	0	1	AVH	3	0	0.0020832	rest01AVH30
AVH	2	1	AVH	3	0	0.20697	AVH21AVH30
rest	2	1	AVH	3	0	0.034516	rest21AVH30
AVH	3	1	AVH	3	0	0.015705	AVH31AVH30
rest	3	1	AVH	3	0	0.0060836	rest31AVH30
AVH	4	1	AVH	3	0	0.0011719	AVH41AVH30
rest	4	1	AVH	3	0	0.0011719	rest41AVH30
AVH	5	1	AVH	3	0	0.044141	AVH51AVH30
rest	5	1	AVH	3	0	0.0011719	rest51AVH30
AVH	6	1	AVH	3	0	0.0011719	AVH61AVH30
rest	6	1	AVH	3	0	0.0011719	rest61AVH30
AVH	7	1	AVH	3	0	0.0011719	AVH71AVH30
rest	7	1	AVH	3	0	0.0011719	rest71AVH30
AVH	8	1	AVH	3	0	0.0037736	AVH81AVH30
rest	8	1	AVH	3	0	0.0011719	rest81AVH30
AVH	9	1	AVH	3	0	0.0011719	AVH91AVH30
rest	9	1	AVH	3	0	0.0029413	rest91AVH30
AVH	0	2	AVH	3	0	0.0029413	AVH02AVH30
rest	0	2	AVH	3	0	0.0020832	rest02AVH30
AVH	1	2	AVH	3	0	0.81487	AVH12AVH30
rest	1	2	AVH	3	0	0.0082628	rest12AVH30
AVH	3	2	AVH	3	0	0.0020832	AVH32AVH30
rest	3	2	AVH	3	0	0.011767	rest32AVH30
AVH	4	2	AVH	3	0	0.0029413	AVH42AVH30
rest	4	2	AVH	3	0	0.0011719	rest42AVH30
AVH	5	2	AVH	3	0	0.0037736	AVH52AVH30
rest	5	2	AVH	3	0	0.0011719	rest52AVH30
AVH	6	2	AVH	3	0	0.0011719	AVH62AVH30
rest	6	2	AVH	3	0	0.0011719	rest62AVH30
AVH	7	2	AVH	3	0	0.17676	AVH72AVH30
rest	7	2	AVH	3	0	0.010405	rest72AVH30
AVH	8	2	AVH	3	0	0.0011719	AVH82AVH30
rest	8	2	AVH	3	0	0.0011719	rest82AVH30
AVH	9	2	AVH	3	0	0.0011719	AVH92AVH30
rest	9	2	AVH	3	0	0.048185	rest92AVH30
AVH	0	3	AVH	3	0	0.0020832	AVH03AVH30
rest	0	3	AVH	3	0	0.0011719	rest03AVH30
AVH	1	3	AVH	3	0	0.0011719	AVH13AVH30
rest	1	3	AVH	3	0	0.0011719	rest13AVH30
AVH	2	3	AVH	3	0	0.0020832	AVH23AVH30
rest	2	3	AVH	3	0	0.010405	rest23AVH30
AVH	4	3	AVH	3	0	0.0011719	AVH43AVH30
rest	4	3	AVH	3	0	0.0011719	rest43AVH30
AVH	5	3	AVH	3	0	0.075265	AVH53AVH30
rest	5	3	AVH	3	0	0.0011719	rest53AVH30
AVH	6	3	AVH	3	0	0.0011719	AVH63AVH30
rest	6	3	AVH	3	0	0.0011719	rest63AVH30
AVH	7	3	AVH	3	0	0.0011719	AVH73AVH30
rest	7	3	AVH	3	0	0.0011719	rest73AVH30
AVH	8	3	AVH	3	0	0.0011719	AVH83AVH30
rest	8	3	AVH	3	0	0.0011719	rest83AVH30
AVH	9	3	AVH	3	0	0.054176	AVH93AVH30
rest	9	3	AVH	3	0	0.0011719	rest93AVH30
AVH	0	4	AVH	3	0	0.0075449	AVH04AVH30
rest	0	4	AVH	3	0	0.0037736	rest04AVH30
AVH	1	4	AVH	3	0	0.0020832	AVH14AVH30
rest	1	4	AVH	3	0	0.0011719	rest14AVH30
AVH	2	4	AVH	3	0	0.0011719	AVH24AVH30
rest	2	4	AVH	3	0	0.004562	rest24AVH30
AVH	3	4	AVH	3	0	0.0060836	AVH34AVH30
rest	3	4	AVH	3	0	0.0011719	rest34AVH30
AVH	5	4	AVH	3	0	0.0060836	AVH54AVH30
rest	5	4	AVH	3	0	0.0011719	rest54AVH30
AVH	6	4	AVH	3	0	0.0068112	AVH64AVH30
rest	6	4	AVH	3	0	0.0068112	rest64AVH30
AVH	7	4	AVH	3	0	0.0020832	AVH74AVH30
rest	7	4	AVH	3	0	0.034516	rest74AVH30
AVH	8	4	AVH	3	0	0.0011719	AVH84AVH30
rest	8	4	AVH	3	0	0.0011719	rest84AVH30
AVH	9	4	AVH	3	0	0.47622	AVH94AVH30
rest	9	4	AVH	3	0	0.0011719	rest94AVH30
AVH	0	5	AVH	3	0	0.0037736	AVH05AVH30
rest	0	5	AVH	3	0	0.0011719	rest05AVH30
AVH	1	5	AVH	3	0	0.004562	AVH15AVH30
rest	1	5	AVH	3	0	0.0089672	rest15AVH30
AVH	2	5	AVH	3	0	0.0020832	AVH25AVH30
rest	2	5	AVH	3	0	0.0011719	rest25AVH30
AVH	3	5	AVH	3	0	0.026642	AVH35AVH30
rest	3	5	AVH	3	0	0.0011719	rest35AVH30
AVH	4	5	AVH	3	0	0.0011719	AVH45AVH30
rest	4	5	AVH	3	0	0.0011719	rest45AVH30
AVH	6	5	AVH	3	0	0.0053398	AVH65AVH30
rest	6	5	AVH	3	0	0.0011719	rest65AVH30
AVH	7	5	AVH	3	0	0.0011719	AVH75AVH30
rest	7	5	AVH	3	0	0.0029413	rest75AVH30
AVH	8	5	AVH	3	0	0.011767	AVH85AVH30
rest	8	5	AVH	3	0	0.0011719	rest85AVH30
AVH	9	5	AVH	3	0	0.0011719	AVH95AVH30
rest	9	5	AVH	3	0	0.0020832	rest95AVH30
AVH	0	6	AVH	3	0	0.0089672	AVH06AVH30
rest	0	6	AVH	3	0	0.078605	rest06AVH30
AVH	1	6	AVH	3	0	0.0011719	AVH16AVH30
rest	1	6	AVH	3	0	0.0011719	rest16AVH30
AVH	2	6	AVH	3	0	0.0011719	AVH26AVH30
rest	2	6	AVH	3	0	0.0011719	rest26AVH30
AVH	3	6	AVH	3	0	0.011767	AVH36AVH30
rest	3	6	AVH	3	0	0.0011719	rest36AVH30
AVH	4	6	AVH	3	0	0.77892	AVH46AVH30
rest	4	6	AVH	3	0	0.0075449	rest46AVH30
AVH	5	6	AVH	3	0	0.0011719	AVH56AVH30
rest	5	6	AVH	3	0	0.0029413	rest56AVH30
AVH	7	6	AVH	3	0	0.0011719	AVH76AVH30
rest	7	6	AVH	3	0	0.0011719	rest76AVH30
AVH	8	6	AVH	3	0	0.057711	AVH86AVH30
rest	8	6	AVH	3	0	0.0037736	rest86AVH30
AVH	9	6	AVH	3	0	0.0011719	AVH96AVH30
rest	9	6	AVH	3	0	0.0011719	rest96AVH30
AVH	0	7	AVH	3	0	0.0011719	AVH07AVH30
rest	0	7	AVH	3	0	0.0011719	rest07AVH30
AVH	1	7	AVH	3	0	0.0020832	AVH17AVH30
rest	1	7	AVH	3	0	0.0011719	rest17AVH30
AVH	2	7	AVH	3	0	0.23817	AVH27AVH30
rest	2	7	AVH	3	0	0.044141	rest27AVH30
AVH	3	7	AVH	3	0	0.0011719	AVH37AVH30
rest	3	7	AVH	3	0	0.0011719	rest37AVH30
AVH	4	7	AVH	3	0	0.0011719	AVH47AVH30
rest	4	7	AVH	3	0	0.0011719	rest47AVH30
AVH	5	7	AVH	3	0	0.0029413	AVH57AVH30
rest	5	7	AVH	3	0	0.0011719	rest57AVH30
AVH	6	7	AVH	3	0	0.0011719	AVH67AVH30
rest	6	7	AVH	3	0	0.0020832	rest67AVH30
AVH	8	7	AVH	3	0	0.0011719	AVH87AVH30
rest	8	7	AVH	3	0	0.0011719	rest87AVH30
AVH	9	7	AVH	3	0	0.0011719	AVH97AVH30
rest	9	7	AVH	3	0	0.0011719	rest97AVH30
AVH	0	8	AVH	3	0	0.0020832	AVH08AVH30
rest	0	8	AVH	3	0	0.0037736	rest08AVH30
AVH	1	8	AVH	3	0	0.47593	AVH18AVH30
rest	1	8	AVH	3	0	0.067576	rest18AVH30
AVH	2	8	AVH	3	0	0.0011719	AVH28AVH30
rest	2	8	AVH	3	0	0.0011719	rest28AVH30
AVH	3	8	AVH	3	0	0.0011719	AVH38AVH30
rest	3	8	AVH	3	0	0.0011719	rest38AVH30
AVH	4	8	AVH	3	0	0.47756	AVH48AVH30
rest	4	8	AVH	3	0	0.0011719	rest48AVH30
AVH	5	8	AVH	3	0	0.52258	AVH58AVH30
rest	5	8	AVH	3	0	0.4693	rest58AVH30
AVH	6	8	AVH	3	0	0.43686	AVH68AVH30
rest	6	8	AVH	3	0	0.59245	rest68AVH30
AVH	7	8	AVH	3	0	0.051436	AVH78AVH30
rest	7	8	AVH	3	0	0.017561	rest78AVH30
AVH	9	8	AVH	3	0	0.13674	AVH98AVH30
rest	9	8	AVH	3	0	0.0075449	rest98AVH30
AVH	0	9	AVH	3	0	0.0020832	AVH09AVH30
rest	0	9	AVH	3	0	0.0011719	rest09AVH30
AVH	1	9	AVH	3	0	0.0011719	AVH19AVH30
rest	1	9	AVH	3	0	0.0011719	rest19AVH30
AVH	2	9	AVH	3	0	0.0089672	AVH29AVH30
rest	2	9	AVH	3	0	0.0011719	rest29AVH30
AVH	3	9	AVH	3	0	0.53234	AVH39AVH30
rest	3	9	AVH	3	0	0.0029413	rest39AVH30
AVH	4	9	AVH	3	0	0.0011719	AVH49AVH30
rest	4	9	AVH	3	0	0.0037736	rest49AVH30
AVH	5	9	AVH	3	0	0.0020832	AVH59AVH30
rest	5	9	AVH	3	0	0.0011719	rest59AVH30
AVH	6	9	AVH	3	0	0.0011719	AVH69AVH30
rest	6	9	AVH	3	0	0.0011719	rest69AVH30
AVH	7	9	AVH	3	0	0.0020832	AVH79AVH30
rest	7	9	AVH	3	0	0.0020832	rest79AVH30
AVH	8	9	AVH	3	0	0.0011719	AVH89AVH30
rest	8	9	AVH	3	0	0.0011719	rest89AVH30
rest	1	0	rest	3	0	0.059266	rest10rest30
AVH	2	0	rest	3	0	1	AVH20rest30
rest	2	0	rest	3	0	0.34878	rest20rest30
AVH	3	0	rest	3	0	0.87689	AVH30rest30
rest	3	0	rest	3	0	0.81487	rest30rest30
AVH	4	0	rest	3	0	0.93196	AVH40rest30
rest	4	0	rest	3	0	0.088423	rest40rest30
AVH	5	0	rest	3	0	0.89104	AVH50rest30
rest	5	0	rest	3	0	0.16367	rest50rest30
AVH	6	0	rest	3	0	0.18609	AVH60rest30
rest	6	0	rest	3	0	0.033988	rest60rest30
AVH	7	0	rest	3	0	0.74781	AVH70rest30
rest	7	0	rest	3	0	0.89528	rest70rest30
AVH	8	0	rest	3	0	0.0011719	AVH80rest30
rest	8	0	rest	3	0	0.0011719	rest80rest30
AVH	9	0	rest	3	0	0.88849	AVH90rest30
rest	9	0	rest	3	0	0.72097	rest90rest30
AVH	0	1	rest	3	0	0.0037736	AVH01rest30
rest	0	1	rest	3	0	0.0020832	rest01rest30
AVH	2	1	rest	3	0	0.20697	AVH21rest30
rest	2	1	rest	3	0	0.034516	rest21rest30
AVH	3	1	rest	3	0	0.015705	AVH31rest30
rest	3	1	rest	3	0	0.0060836	rest31rest30
AVH	4	1	rest	3	0	0.0011719	AVH41rest30
rest	4	1	rest	3	0	0.0011719	rest41rest30
AVH	5	1	rest	3	0	0.044141	AVH51rest30
rest	5	1	rest	3	0	0.0011719	rest51rest30
AVH	6	1	rest	3	0	0.0011719	AVH61rest30
rest	6	1	rest	3	0	0.0011719	rest61rest30
AVH	7	1	rest	3	0	0.0011719	AVH71rest30
rest	7	1	rest	3	0	0.0011719	rest71rest30
AVH	8	1	rest	3	0	0.0037736	AVH81rest30
rest	8	1	rest	3	0	0.0011719	rest81rest30
AVH	9	1	rest	3	0	0.0011719	AVH91rest30
rest	9	1	rest	3	0	0.0029413	rest91rest30
AVH	0	2	rest	3	0	0.0029413	AVH02rest30
rest	0	2	rest	3	0	0.0020832	rest02rest30
AVH	1	2	rest	3	0	0.81487	AVH12rest30
rest	1	2	rest	3	0	0.0082628	rest12rest30
AVH	3	2	rest	3	0	0.0020832	AVH32rest30
rest	3	2	rest	3	0	0.011767	rest32rest30
AVH	4	2	rest	3	0	0.0029413	AVH42rest30
rest	4	2	rest	3	0	0.0011719	rest42rest30
AVH	5	2	rest	3	0	0.0037736	AVH52rest30
rest	5	2	rest	3	0	0.0011719	rest52rest30
AVH	6	2	rest	3	0	0.0011719	AVH62rest30
rest	6	2	rest	3	0	0.0011719	rest62rest30
AVH	7	2	rest	3	0	0.17676	AVH72rest30
rest	7	2	rest	3	0	0.010405	rest72rest30
AVH	8	2	rest	3	0	0.0011719	AVH82rest30
rest	8	2	rest	3	0	0.0011719	rest82rest30
AVH	9	2	rest	3	0	0.0011719	AVH92rest30
rest	9	2	rest	3	0	0.048185	rest92rest30
AVH	0	3	rest	3	0	0.0020832	AVH03rest30
rest	0	3	rest	3	0	0.0011719	rest03rest30
AVH	1	3	rest	3	0	0.0011719	AVH13rest30
rest	1	3	rest	3	0	0.0011719	rest13rest30
AVH	2	3	rest	3	0	0.0020832	AVH23rest30
rest	2	3	rest	3	0	0.010405	rest23rest30
AVH	4	3	rest	3	0	0.0011719	AVH43rest30
rest	4	3	rest	3	0	0.0011719	rest43rest30
AVH	5	3	rest	3	0	0.075265	AVH53rest30
rest	5	3	rest	3	0	0.0011719	rest53rest30
AVH	6	3	rest	3	0	0.0011719	AVH63rest30
rest	6	3	rest	3	0	0.0011719	rest63rest30
AVH	7	3	rest	3	0	0.0011719	AVH73rest30
rest	7	3	rest	3	0	0.0011719	rest73rest30
AVH	8	3	rest	3	0	0.0011719	AVH83rest30
rest	8	3	rest	3	0	0.0011719	rest83rest30
AVH	9	3	rest	3	0	0.054176	AVH93rest30
rest	9	3	rest	3	0	0.0011719	rest93rest30
AVH	0	4	rest	3	0	0.0075449	AVH04rest30
rest	0	4	rest	3	0	0.0037736	rest04rest30
AVH	1	4	rest	3	0	0.0020832	AVH14rest30
rest	1	4	rest	3	0	0.0011719	rest14rest30
AVH	2	4	rest	3	0	0.0011719	AVH24rest30
rest	2	4	rest	3	0	0.004562	rest24rest30
AVH	3	4	rest	3	0	0.0060836	AVH34rest30
rest	3	4	rest	3	0	0.0011719	rest34rest30
AVH	5	4	rest	3	0	0.0060836	AVH54rest30
rest	5	4	rest	3	0	0.0011719	rest54rest30
AVH	6	4	rest	3	0	0.0068112	AVH64rest30
rest	6	4	rest	3	0	0.0068112	rest64rest30
AVH	7	4	rest	3	0	0.0020832	AVH74rest30
rest	7	4	rest	3	0	0.034516	rest74rest30
AVH	8	4	rest	3	0	0.0011719	AVH84rest30
rest	8	4	rest	3	0	0.0011719	rest84rest30
AVH	9	4	rest	3	0	0.47622	AVH94rest30
rest	9	4	rest	3	0	0.0011719	rest94rest30
AVH	0	5	rest	3	0	0.0037736	AVH05rest30
rest	0	5	rest	3	0	0.0011719	rest05rest30
AVH	1	5	rest	3	0	0.004562	AVH15rest30
rest	1	5	rest	3	0	0.0089672	rest15rest30
AVH	2	5	rest	3	0	0.0020832	AVH25rest30
rest	2	5	rest	3	0	0.0011719	rest25rest30
AVH	3	5	rest	3	0	0.026642	AVH35rest30
rest	3	5	rest	3	0	0.0011719	rest35rest30
AVH	4	5	rest	3	0	0.0011719	AVH45rest30
rest	4	5	rest	3	0	0.0011719	rest45rest30
AVH	6	5	rest	3	0	0.0053398	AVH65rest30
rest	6	5	rest	3	0	0.0011719	rest65rest30
AVH	7	5	rest	3	0	0.0011719	AVH75rest30
rest	7	5	rest	3	0	0.0029413	rest75rest30
AVH	8	5	rest	3	0	0.011767	AVH85rest30
rest	8	5	rest	3	0	0.0011719	rest85rest30
AVH	9	5	rest	3	0	0.0011719	AVH95rest30
rest	9	5	rest	3	0	0.0020832	rest95rest30
AVH	0	6	rest	3	0	0.0089672	AVH06rest30
rest	0	6	rest	3	0	0.078605	rest06rest30
AVH	1	6	rest	3	0	0.0011719	AVH16rest30
rest	1	6	rest	3	0	0.0011719	rest16rest30
AVH	2	6	rest	3	0	0.0011719	AVH26rest30
rest	2	6	rest	3	0	0.0011719	rest26rest30
AVH	3	6	rest	3	0	0.011767	AVH36rest30
rest	3	6	rest	3	0	0.0011719	rest36rest30
AVH	4	6	rest	3	0	0.77892	AVH46rest30
rest	4	6	rest	3	0	0.0075449	rest46rest30
AVH	5	6	rest	3	0	0.0011719	AVH56rest30
rest	5	6	rest	3	0	0.0029413	rest56rest30
AVH	7	6	rest	3	0	0.0011719	AVH76rest30
rest	7	6	rest	3	0	0.0011719	rest76rest30
AVH	8	6	rest	3	0	0.057711	AVH86rest30
rest	8	6	rest	3	0	0.0037736	rest86rest30
AVH	9	6	rest	3	0	0.0011719	AVH96rest30
rest	9	6	rest	3	0	0.0011719	rest96rest30
AVH	0	7	rest	3	0	0.0011719	AVH07rest30
rest	0	7	rest	3	0	0.0011719	rest07rest30
AVH	1	7	rest	3	0	0.0020832	AVH17rest30
rest	1	7	rest	3	0	0.0011719	rest17rest30
AVH	2	7	rest	3	0	0.23817	AVH27rest30
rest	2	7	rest	3	0	0.044141	rest27rest30
AVH	3	7	rest	3	0	0.0011719	AVH37rest30
rest	3	7	rest	3	0	0.0011719	rest37rest30
AVH	4	7	rest	3	0	0.0011719	AVH47rest30
rest	4	7	rest	3	0	0.0011719	rest47rest30
AVH	5	7	rest	3	0	0.0029413	AVH57rest30
rest	5	7	rest	3	0	0.0011719	rest57rest30
AVH	6	7	rest	3	0	0.0011719	AVH67rest30
rest	6	7	rest	3	0	0.0020832	rest67rest30
AVH	8	7	rest	3	0	0.0011719	AVH87rest30
rest	8	7	rest	3	0	0.0011719	rest87rest30
AVH	9	7	rest	3	0	0.0011719	AVH97rest30
rest	9	7	rest	3	0	0.0011719	rest97rest30
AVH	0	8	rest	3	0	0.0020832	AVH08rest30
rest	0	8	rest	3	0	0.0037736	rest08rest30
AVH	1	8	rest	3	0	0.47593	AVH18rest30
rest	1	8	rest	3	0	0.067576	rest18rest30
AVH	2	8	rest	3	0	0.0011719	AVH28rest30
rest	2	8	rest	3	0	0.0011719	rest28rest30
AVH	3	8	rest	3	0	0.0011719	AVH38rest30
rest	3	8	rest	3	0	0.0011719	rest38rest30
AVH	4	8	rest	3	0	0.47756	AVH48rest30
rest	4	8	rest	3	0	0.0011719	rest48rest30
AVH	5	8	rest	3	0	0.52258	AVH58rest30
rest	5	8	rest	3	0	0.4693	rest58rest30
AVH	6	8	rest	3	0	0.43686	AVH68rest30
rest	6	8	rest	3	0	0.59245	rest68rest30
AVH	7	8	rest	3	0	0.051436	AVH78rest30
rest	7	8	rest	3	0	0.017561	rest78rest30
AVH	9	8	rest	3	0	0.13674	AVH98rest30
rest	9	8	rest	3	0	0.0075449	rest98rest30
AVH	0	9	rest	3	0	0.0020832	AVH09rest30
rest	0	9	rest	3	0	0.0011719	rest09rest30
AVH	1	9	rest	3	0	0.0011719	AVH19rest30
rest	1	9	rest	3	0	0.0011719	rest19rest30
AVH	2	9	rest	3	0	0.0089672	AVH29rest30
rest	2	9	rest	3	0	0.0011719	rest29rest30
AVH	3	9	rest	3	0	0.53234	AVH39rest30
rest	3	9	rest	3	0	0.0029413	rest39rest30
AVH	4	9	rest	3	0	0.0011719	AVH49rest30
rest	4	9	rest	3	0	0.0037736	rest49rest30
AVH	5	9	rest	3	0	0.0020832	AVH59rest30
rest	5	9	rest	3	0	0.0011719	rest59rest30
AVH	6	9	rest	3	0	0.0011719	AVH69rest30
rest	6	9	rest	3	0	0.0011719	rest69rest30
AVH	7	9	rest	3	0	0.0020832	AVH79rest30
rest	7	9	rest	3	0	0.0020832	rest79rest30
AVH	8	9	rest	3	0	0.0011719	AVH89rest30
rest	8	9	rest	3	0	0.0011719	rest89rest30
rest	1	0	AVH	4	0	0.059266	rest10AVH40
AVH	2	0	AVH	4	0	1	AVH20AVH40
rest	2	0	AVH	4	0	0.34878	rest20AVH40
AVH	3	0	AVH	4	0	0.87689	AVH30AVH40
rest	3	0	AVH	4	0	0.81487	rest30AVH40
AVH	4	0	AVH	4	0	0.93196	AVH40AVH40
rest	4	0	AVH	4	0	0.088423	rest40AVH40
AVH	5	0	AVH	4	0	0.89104	AVH50AVH40
rest	5	0	AVH	4	0	0.16367	rest50AVH40
AVH	6	0	AVH	4	0	0.18609	AVH60AVH40
rest	6	0	AVH	4	0	0.033988	rest60AVH40
AVH	7	0	AVH	4	0	0.74781	AVH70AVH40
rest	7	0	AVH	4	0	0.89528	rest70AVH40
AVH	8	0	AVH	4	0	0.0011719	AVH80AVH40
rest	8	0	AVH	4	0	0.0011719	rest80AVH40
AVH	9	0	AVH	4	0	0.88849	AVH90AVH40
rest	9	0	AVH	4	0	0.72097	rest90AVH40
AVH	0	1	AVH	4	0	0.0037736	AVH01AVH40
rest	0	1	AVH	4	0	0.0020832	rest01AVH40
AVH	2	1	AVH	4	0	0.20697	AVH21AVH40
rest	2	1	AVH	4	0	0.034516	rest21AVH40
AVH	3	1	AVH	4	0	0.015705	AVH31AVH40
rest	3	1	AVH	4	0	0.0060836	rest31AVH40
AVH	4	1	AVH	4	0	0.0011719	AVH41AVH40
rest	4	1	AVH	4	0	0.0011719	rest41AVH40
AVH	5	1	AVH	4	0	0.044141	AVH51AVH40
rest	5	1	AVH	4	0	0.0011719	rest51AVH40
AVH	6	1	AVH	4	0	0.0011719	AVH61AVH40
rest	6	1	AVH	4	0	0.0011719	rest61AVH40
AVH	7	1	AVH	4	0	0.0011719	AVH71AVH40
rest	7	1	AVH	4	0	0.0011719	rest71AVH40
AVH	8	1	AVH	4	0	0.0037736	AVH81AVH40
rest	8	1	AVH	4	0	0.0011719	rest81AVH40
AVH	9	1	AVH	4	0	0.0011719	AVH91AVH40
rest	9	1	AVH	4	0	0.0029413	rest91AVH40
AVH	0	2	AVH	4	0	0.0029413	AVH02AVH40
rest	0	2	AVH	4	0	0.0020832	rest02AVH40
AVH	1	2	AVH	4	0	0.81487	AVH12AVH40
rest	1	2	AVH	4	0	0.0082628	rest12AVH40
AVH	3	2	AVH	4	0	0.0020832	AVH32AVH40
rest	3	2	AVH	4	0	0.011767	rest32AVH40
AVH	4	2	AVH	4	0	0.0029413	AVH42AVH40
rest	4	2	AVH	4	0	0.0011719	rest42AVH40
AVH	5	2	AVH	4	0	0.0037736	AVH52AVH40
rest	5	2	AVH	4	0	0.0011719	rest52AVH40
AVH	6	2	AVH	4	0	0.0011719	AVH62AVH40
rest	6	2	AVH	4	0	0.0011719	rest62AVH40
AVH	7	2	AVH	4	0	0.17676	AVH72AVH40
rest	7	2	AVH	4	0	0.010405	rest72AVH40
AVH	8	2	AVH	4	0	0.0011719	AVH82AVH40
rest	8	2	AVH	4	0	0.0011719	rest82AVH40
AVH	9	2	AVH	4	0	0.0011719	AVH92AVH40
rest	9	2	AVH	4	0	0.048185	rest92AVH40
AVH	0	3	AVH	4	0	0.0020832	AVH03AVH40
rest	0	3	AVH	4	0	0.0011719	rest03AVH40
AVH	1	3	AVH	4	0	0.0011719	AVH13AVH40
rest	1	3	AVH	4	0	0.0011719	rest13AVH40
AVH	2	3	AVH	4	0	0.0020832	AVH23AVH40
rest	2	3	AVH	4	0	0.010405	rest23AVH40
AVH	4	3	AVH	4	0	0.0011719	AVH43AVH40
rest	4	3	AVH	4	0	0.0011719	rest43AVH40
AVH	5	3	AVH	4	0	0.075265	AVH53AVH40
rest	5	3	AVH	4	0	0.0011719	rest53AVH40
AVH	6	3	AVH	4	0	0.0011719	AVH63AVH40
rest	6	3	AVH	4	0	0.0011719	rest63AVH40
AVH	7	3	AVH	4	0	0.0011719	AVH73AVH40
rest	7	3	AVH	4	0	0.0011719	rest73AVH40
AVH	8	3	AVH	4	0	0.0011719	AVH83AVH40
rest	8	3	AVH	4	0	0.0011719	rest83AVH40
AVH	9	3	AVH	4	0	0.054176	AVH93AVH40
rest	9	3	AVH	4	0	0.0011719	rest93AVH40
AVH	0	4	AVH	4	0	0.0075449	AVH04AVH40
rest	0	4	AVH	4	0	0.0037736	rest04AVH40
AVH	1	4	AVH	4	0	0.0020832	AVH14AVH40
rest	1	4	AVH	4	0	0.0011719	rest14AVH40
AVH	2	4	AVH	4	0	0.0011719	AVH24AVH40
rest	2	4	AVH	4	0	0.004562	rest24AVH40
AVH	3	4	AVH	4	0	0.0060836	AVH34AVH40
rest	3	4	AVH	4	0	0.0011719	rest34AVH40
AVH	5	4	AVH	4	0	0.0060836	AVH54AVH40
rest	5	4	AVH	4	0	0.0011719	rest54AVH40
AVH	6	4	AVH	4	0	0.0068112	AVH64AVH40
rest	6	4	AVH	4	0	0.0068112	rest64AVH40
AVH	7	4	AVH	4	0	0.0020832	AVH74AVH40
rest	7	4	AVH	4	0	0.034516	rest74AVH40
AVH	8	4	AVH	4	0	0.0011719	AVH84AVH40
rest	8	4	AVH	4	0	0.0011719	rest84AVH40
AVH	9	4	AVH	4	0	0.47622	AVH94AVH40
rest	9	4	AVH	4	0	0.0011719	rest94AVH40
AVH	0	5	AVH	4	0	0.0037736	AVH05AVH40
rest	0	5	AVH	4	0	0.0011719	rest05AVH40
AVH	1	5	AVH	4	0	0.004562	AVH15AVH40
rest	1	5	AVH	4	0	0.0089672	rest15AVH40
AVH	2	5	AVH	4	0	0.0020832	AVH25AVH40
rest	2	5	AVH	4	0	0.0011719	rest25AVH40
AVH	3	5	AVH	4	0	0.026642	AVH35AVH40
rest	3	5	AVH	4	0	0.0011719	rest35AVH40
AVH	4	5	AVH	4	0	0.0011719	AVH45AVH40
rest	4	5	AVH	4	0	0.0011719	rest45AVH40
AVH	6	5	AVH	4	0	0.0053398	AVH65AVH40
rest	6	5	AVH	4	0	0.0011719	rest65AVH40
AVH	7	5	AVH	4	0	0.0011719	AVH75AVH40
rest	7	5	AVH	4	0	0.0029413	rest75AVH40
AVH	8	5	AVH	4	0	0.011767	AVH85AVH40
rest	8	5	AVH	4	0	0.0011719	rest85AVH40
AVH	9	5	AVH	4	0	0.0011719	AVH95AVH40
rest	9	5	AVH	4	0	0.0020832	rest95AVH40
AVH	0	6	AVH	4	0	0.0089672	AVH06AVH40
rest	0	6	AVH	4	0	0.078605	rest06AVH40
AVH	1	6	AVH	4	0	0.0011719	AVH16AVH40
rest	1	6	AVH	4	0	0.0011719	rest16AVH40
AVH	2	6	AVH	4	0	0.0011719	AVH26AVH40
rest	2	6	AVH	4	0	0.0011719	rest26AVH40
AVH	3	6	AVH	4	0	0.011767	AVH36AVH40
rest	3	6	AVH	4	0	0.0011719	rest36AVH40
AVH	4	6	AVH	4	0	0.77892	AVH46AVH40
rest	4	6	AVH	4	0	0.0075449	rest46AVH40
AVH	5	6	AVH	4	0	0.0011719	AVH56AVH40
rest	5	6	AVH	4	0	0.0029413	rest56AVH40
AVH	7	6	AVH	4	0	0.0011719	AVH76AVH40
rest	7	6	AVH	4	0	0.0011719	rest76AVH40
AVH	8	6	AVH	4	0	0.057711	AVH86AVH40
rest	8	6	AVH	4	0	0.0037736	rest86AVH40
AVH	9	6	AVH	4	0	0.0011719	AVH96AVH40
rest	9	6	AVH	4	0	0.0011719	rest96AVH40
AVH	0	7	AVH	4	0	0.0011719	AVH07AVH40
rest	0	7	AVH	4	0	0.0011719	rest07AVH40
AVH	1	7	AVH	4	0	0.0020832	AVH17AVH40
rest	1	7	AVH	4	0	0.0011719	rest17AVH40
AVH	2	7	AVH	4	0	0.23817	AVH27AVH40
rest	2	7	AVH	4	0	0.044141	rest27AVH40
AVH	3	7	AVH	4	0	0.0011719	AVH37AVH40
rest	3	7	AVH	4	0	0.0011719	rest37AVH40
AVH	4	7	AVH	4	0	0.0011719	AVH47AVH40
rest	4	7	AVH	4	0	0.0011719	rest47AVH40
AVH	5	7	AVH	4	0	0.0029413	AVH57AVH40
rest	5	7	AVH	4	0	0.0011719	rest57AVH40
AVH	6	7	AVH	4	0	0.0011719	AVH67AVH40
rest	6	7	AVH	4	0	0.0020832	rest67AVH40
AVH	8	7	AVH	4	0	0.0011719	AVH87AVH40
rest	8	7	AVH	4	0	0.0011719	rest87AVH40
AVH	9	7	AVH	4	0	0.0011719	AVH97AVH40
rest	9	7	AVH	4	0	0.0011719	rest97AVH40
AVH	0	8	AVH	4	0	0.0020832	AVH08AVH40
rest	0	8	AVH	4	0	0.0037736	rest08AVH40
AVH	1	8	AVH	4	0	0.47593	AVH18AVH40
rest	1	8	AVH	4	0	0.067576	rest18AVH40
AVH	2	8	AVH	4	0	0.0011719	AVH28AVH40
rest	2	8	AVH	4	0	0.0011719	rest28AVH40
AVH	3	8	AVH	4	0	0.0011719	AVH38AVH40
rest	3	8	AVH	4	0	0.0011719	rest38AVH40
AVH	4	8	AVH	4	0	0.47756	AVH48AVH40
rest	4	8	AVH	4	0	0.0011719	rest48AVH40
AVH	5	8	AVH	4	0	0.52258	AVH58AVH40
rest	5	8	AVH	4	0	0.4693	rest58AVH40
AVH	6	8	AVH	4	0	0.43686	AVH68AVH40
rest	6	8	AVH	4	0	0.59245	rest68AVH40
AVH	7	8	AVH	4	0	0.051436	AVH78AVH40
rest	7	8	AVH	4	0	0.017561	rest78AVH40
AVH	9	8	AVH	4	0	0.13674	AVH98AVH40
rest	9	8	AVH	4	0	0.0075449	rest98AVH40
AVH	0	9	AVH	4	0	0.0020832	AVH09AVH40
rest	0	9	AVH	4	0	0.0011719	rest09AVH40
AVH	1	9	AVH	4	0	0.0011719	AVH19AVH40
rest	1	9	AVH	4	0	0.0011719	rest19AVH40
AVH	2	9	AVH	4	0	0.0089672	AVH29AVH40
rest	2	9	AVH	4	0	0.0011719	rest29AVH40
AVH	3	9	AVH	4	0	0.53234	AVH39AVH40
rest	3	9	AVH	4	0	0.0029413	rest39AVH40
AVH	4	9	AVH	4	0	0.0011719	AVH49AVH40
rest	4	9	AVH	4	0	0.0037736	rest49AVH40
AVH	5	9	AVH	4	0	0.0020832	AVH59AVH40
rest	5	9	AVH	4	0	0.0011719	rest59AVH40
AVH	6	9	AVH	4	0	0.0011719	AVH69AVH40
rest	6	9	AVH	4	0	0.0011719	rest69AVH40
AVH	7	9	AVH	4	0	0.0020832	AVH79AVH40
rest	7	9	AVH	4	0	0.0020832	rest79AVH40
AVH	8	9	AVH	4	0	0.0011719	AVH89AVH40
rest	8	9	AVH	4	0	0.0011719	rest89AVH40
rest	1	0	rest	4	0	0.059266	rest10rest40
AVH	2	0	rest	4	0	1	AVH20rest40
rest	2	0	rest	4	0	0.34878	rest20rest40
AVH	3	0	rest	4	0	0.87689	AVH30rest40
rest	3	0	rest	4	0	0.81487	rest30rest40
AVH	4	0	rest	4	0	0.93196	AVH40rest40
rest	4	0	rest	4	0	0.088423	rest40rest40
AVH	5	0	rest	4	0	0.89104	AVH50rest40
rest	5	0	rest	4	0	0.16367	rest50rest40
AVH	6	0	rest	4	0	0.18609	AVH60rest40
rest	6	0	rest	4	0	0.033988	rest60rest40
AVH	7	0	rest	4	0	0.74781	AVH70rest40
rest	7	0	rest	4	0	0.89528	rest70rest40
AVH	8	0	rest	4	0	0.0011719	AVH80rest40
rest	8	0	rest	4	0	0.0011719	rest80rest40
AVH	9	0	rest	4	0	0.88849	AVH90rest40
rest	9	0	rest	4	0	0.72097	rest90rest40
AVH	0	1	rest	4	0	0.0037736	AVH01rest40
rest	0	1	rest	4	0	0.0020832	rest01rest40
AVH	2	1	rest	4	0	0.20697	AVH21rest40
rest	2	1	rest	4	0	0.034516	rest21rest40
AVH	3	1	rest	4	0	0.015705	AVH31rest40
rest	3	1	rest	4	0	0.0060836	rest31rest40
AVH	4	1	rest	4	0	0.0011719	AVH41rest40
rest	4	1	rest	4	0	0.0011719	rest41rest40
AVH	5	1	rest	4	0	0.044141	AVH51rest40
rest	5	1	rest	4	0	0.0011719	rest51rest40
AVH	6	1	rest	4	0	0.0011719	AVH61rest40
rest	6	1	rest	4	0	0.0011719	rest61rest40
AVH	7	1	rest	4	0	0.0011719	AVH71rest40
rest	7	1	rest	4	0	0.0011719	rest71rest40
AVH	8	1	rest	4	0	0.0037736	AVH81rest40
rest	8	1	rest	4	0	0.0011719	rest81rest40
AVH	9	1	rest	4	0	0.0011719	AVH91rest40
rest	9	1	rest	4	0	0.0029413	rest91rest40
AVH	0	2	rest	4	0	0.0029413	AVH02rest40
rest	0	2	rest	4	0	0.0020832	rest02rest40
AVH	1	2	rest	4	0	0.81487	AVH12rest40
rest	1	2	rest	4	0	0.0082628	rest12rest40
AVH	3	2	rest	4	0	0.0020832	AVH32rest40
rest	3	2	rest	4	0	0.011767	rest32rest40
AVH	4	2	rest	4	0	0.0029413	AVH42rest40
rest	4	2	rest	4	0	0.0011719	rest42rest40
AVH	5	2	rest	4	0	0.0037736	AVH52rest40
rest	5	2	rest	4	0	0.0011719	rest52rest40
AVH	6	2	rest	4	0	0.0011719	AVH62rest40
rest	6	2	rest	4	0	0.0011719	rest62rest40
AVH	7	2	rest	4	0	0.17676	AVH72rest40
rest	7	2	rest	4	0	0.010405	rest72rest40
AVH	8	2	rest	4	0	0.0011719	AVH82rest40
rest	8	2	rest	4	0	0.0011719	rest82rest40
AVH	9	2	rest	4	0	0.0011719	AVH92rest40
rest	9	2	rest	4	0	0.048185	rest92rest40
AVH	0	3	rest	4	0	0.0020832	AVH03rest40
rest	0	3	rest	4	0	0.0011719	rest03rest40
AVH	1	3	rest	4	0	0.0011719	AVH13rest40
rest	1	3	rest	4	0	0.0011719	rest13rest40
AVH	2	3	rest	4	0	0.0020832	AVH23rest40
rest	2	3	rest	4	0	0.010405	rest23rest40
AVH	4	3	rest	4	0	0.0011719	AVH43rest40
rest	4	3	rest	4	0	0.0011719	rest43rest40
AVH	5	3	rest	4	0	0.075265	AVH53rest40
rest	5	3	rest	4	0	0.0011719	rest53rest40
AVH	6	3	rest	4	0	0.0011719	AVH63rest40
rest	6	3	rest	4	0	0.0011719	rest63rest40
AVH	7	3	rest	4	0	0.0011719	AVH73rest40
rest	7	3	rest	4	0	0.0011719	rest73rest40
AVH	8	3	rest	4	0	0.0011719	AVH83rest40
rest	8	3	rest	4	0	0.0011719	rest83rest40
AVH	9	3	rest	4	0	0.054176	AVH93rest40
rest	9	3	rest	4	0	0.0011719	rest93rest40
AVH	0	4	rest	4	0	0.0075449	AVH04rest40
rest	0	4	rest	4	0	0.0037736	rest04rest40
AVH	1	4	rest	4	0	0.0020832	AVH14rest40
rest	1	4	rest	4	0	0.0011719	rest14rest40
AVH	2	4	rest	4	0	0.0011719	AVH24rest40
rest	2	4	rest	4	0	0.004562	rest24rest40
AVH	3	4	rest	4	0	0.0060836	AVH34rest40
rest	3	4	rest	4	0	0.0011719	rest34rest40
AVH	5	4	rest	4	0	0.0060836	AVH54rest40
rest	5	4	rest	4	0	0.0011719	rest54rest40
AVH	6	4	rest	4	0	0.0068112	AVH64rest40
rest	6	4	rest	4	0	0.0068112	rest64rest40
AVH	7	4	rest	4	0	0.0020832	AVH74rest40
rest	7	4	rest	4	0	0.034516	rest74rest40
AVH	8	4	rest	4	0	0.0011719	AVH84rest40
rest	8	4	rest	4	0	0.0011719	rest84rest40
AVH	9	4	rest	4	0	0.47622	AVH94rest40
rest	9	4	rest	4	0	0.0011719	rest94rest40
AVH	0	5	rest	4	0	0.0037736	AVH05rest40
rest	0	5	rest	4	0	0.0011719	rest05rest40
AVH	1	5	rest	4	0	0.004562	AVH15rest40
rest	1	5	rest	4	0	0.0089672	rest15rest40
AVH	2	5	rest	4	0	0.0020832	AVH25rest40
rest	2	5	rest	4	0	0.0011719	rest25rest40
AVH	3	5	rest	4	0	0.026642	AVH35rest40
rest	3	5	rest	4	0	0.0011719	rest35rest40
AVH	4	5	rest	4	0	0.0011719	AVH45rest40
rest	4	5	rest	4	0	0.0011719	rest45rest40
AVH	6	5	rest	4	0	0.0053398	AVH65rest40
rest	6	5	rest	4	0	0.0011719	rest65rest40
AVH	7	5	rest	4	0	0.0011719	AVH75rest40
rest	7	5	rest	4	0	0.0029413	rest75rest40
AVH	8	5	rest	4	0	0.011767	AVH85rest40
rest	8	5	rest	4	0	0.0011719	rest85rest40
AVH	9	5	rest	4	0	0.0011719	AVH95rest40
rest	9	5	rest	4	0	0.0020832	rest95rest40
AVH	0	6	rest	4	0	0.0089672	AVH06rest40
rest	0	6	rest	4	0	0.078605	rest06rest40
AVH	1	6	rest	4	0	0.0011719	AVH16rest40
rest	1	6	rest	4	0	0.0011719	rest16rest40
AVH	2	6	rest	4	0	0.0011719	AVH26rest40
rest	2	6	rest	4	0	0.0011719	rest26rest40
AVH	3	6	rest	4	0	0.011767	AVH36rest40
rest	3	6	rest	4	0	0.0011719	rest36rest40
AVH	4	6	rest	4	0	0.77892	AVH46rest40
rest	4	6	rest	4	0	0.0075449	rest46rest40
AVH	5	6	rest	4	0	0.0011719	AVH56rest40
rest	5	6	rest	4	0	0.0029413	rest56rest40
AVH	7	6	rest	4	0	0.0011719	AVH76rest40
rest	7	6	rest	4	0	0.0011719	rest76rest40
AVH	8	6	rest	4	0	0.057711	AVH86rest40
rest	8	6	rest	4	0	0.0037736	rest86rest40
AVH	9	6	rest	4	0	0.0011719	AVH96rest40
rest	9	6	rest	4	0	0.0011719	rest96rest40
AVH	0	7	rest	4	0	0.0011719	AVH07rest40
rest	0	7	rest	4	0	0.0011719	rest07rest40
AVH	1	7	rest	4	0	0.0020832	AVH17rest40
rest	1	7	rest	4	0	0.0011719	rest17rest40
AVH	2	7	rest	4	0	0.23817	AVH27rest40
rest	2	7	rest	4	0	0.044141	rest27rest40
AVH	3	7	rest	4	0	0.0011719	AVH37rest40
rest	3	7	rest	4	0	0.0011719	rest37rest40
AVH	4	7	rest	4	0	0.0011719	AVH47rest40
rest	4	7	rest	4	0	0.0011719	rest47rest40
AVH	5	7	rest	4	0	0.0029413	AVH57rest40
rest	5	7	rest	4	0	0.0011719	rest57rest40
AVH	6	7	rest	4	0	0.0011719	AVH67rest40
rest	6	7	rest	4	0	0.0020832	rest67rest40
AVH	8	7	rest	4	0	0.0011719	AVH87rest40
rest	8	7	rest	4	0	0.0011719	rest87rest40
AVH	9	7	rest	4	0	0.0011719	AVH97rest40
rest	9	7	rest	4	0	0.0011719	rest97rest40
AVH	0	8	rest	4	0	0.0020832	AVH08rest40
rest	0	8	rest	4	0	0.0037736	rest08rest40
AVH	1	8	rest	4	0	0.47593	AVH18rest40
rest	1	8	rest	4	0	0.067576	rest18rest40
AVH	2	8	rest	4	0	0.0011719	AVH28rest40
rest	2	8	rest	4	0	0.0011719	rest28rest40
AVH	3	8	rest	4	0	0.0011719	AVH38rest40
rest	3	8	rest	4	0	0.0011719	rest38rest40
AVH	4	8	rest	4	0	0.47756	AVH48rest40
rest	4	8	rest	4	0	0.0011719	rest48rest40
AVH	5	8	rest	4	0	0.52258	AVH58rest40
rest	5	8	rest	4	0	0.4693	rest58rest40
AVH	6	8	rest	4	0	0.43686	AVH68rest40
rest	6	8	rest	4	0	0.59245	rest68rest40
AVH	7	8	rest	4	0	0.051436	AVH78rest40
rest	7	8	rest	4	0	0.017561	rest78rest40
AVH	9	8	rest	4	0	0.13674	AVH98rest40
rest	9	8	rest	4	0	0.0075449	rest98rest40
AVH	0	9	rest	4	0	0.0020832	AVH09rest40
rest	0	9	rest	4	0	0.0011719	rest09rest40
AVH	1	9	rest	4	0	0.0011719	AVH19rest40
rest	1	9	rest	4	0	0.0011719	rest19rest40
AVH	2	9	rest	4	0	0.0089672	AVH29rest40
rest	2	9	rest	4	0	0.0011719	rest29rest40
AVH	3	9	rest	4	0	0.53234	AVH39rest40
rest	3	9	rest	4	0	0.0029413	rest39rest40
AVH	4	9	rest	4	0	0.0011719	AVH49rest40
rest	4	9	rest	4	0	0.0037736	rest49rest40
AVH	5	9	rest	4	0	0.0020832	AVH59rest40
rest	5	9	rest	4	0	0.0011719	rest59rest40
AVH	6	9	rest	4	0	0.0011719	AVH69rest40
rest	6	9	rest	4	0	0.0011719	rest69rest40
AVH	7	9	rest	4	0	0.0020832	AVH79rest40
rest	7	9	rest	4	0	0.0020832	rest79rest40
AVH	8	9	rest	4	0	0.0011719	AVH89rest40
rest	8	9	rest	4	0	0.0011719	rest89rest40
rest	1	0	AVH	5	0	0.059266	rest10AVH50
AVH	2	0	AVH	5	0	1	AVH20AVH50
rest	2	0	AVH	5	0	0.34878	rest20AVH50
AVH	3	0	AVH	5	0	0.87689	AVH30AVH50
rest	3	0	AVH	5	0	0.81487	rest30AVH50
AVH	4	0	AVH	5	0	0.93196	AVH40AVH50
rest	4	0	AVH	5	0	0.088423	rest40AVH50
AVH	5	0	AVH	5	0	0.89104	AVH50AVH50
rest	5	0	AVH	5	0	0.16367	rest50AVH50
AVH	6	0	AVH	5	0	0.18609	AVH60AVH50
rest	6	0	AVH	5	0	0.033988	rest60AVH50
AVH	7	0	AVH	5	0	0.74781	AVH70AVH50
rest	7	0	AVH	5	0	0.89528	rest70AVH50
AVH	8	0	AVH	5	0	0.0011719	AVH80AVH50
rest	8	0	AVH	5	0	0.0011719	rest80AVH50
AVH	9	0	AVH	5	0	0.88849	AVH90AVH50
rest	9	0	AVH	5	0	0.72097	rest90AVH50
AVH	0	1	AVH	5	0	0.0037736	AVH01AVH50
rest	0	1	AVH	5	0	0.0020832	rest01AVH50
AVH	2	1	AVH	5	0	0.20697	AVH21AVH50
rest	2	1	AVH	5	0	0.034516	rest21AVH50
AVH	3	1	AVH	5	0	0.015705	AVH31AVH50
rest	3	1	AVH	5	0	0.0060836	rest31AVH50
AVH	4	1	AVH	5	0	0.0011719	AVH41AVH50
rest	4	1	AVH	5	0	0.0011719	rest41AVH50
AVH	5	1	AVH	5	0	0.044141	AVH51AVH50
rest	5	1	AVH	5	0	0.0011719	rest51AVH50
AVH	6	1	AVH	5	0	0.0011719	AVH61AVH50
rest	6	1	AVH	5	0	0.0011719	rest61AVH50
AVH	7	1	AVH	5	0	0.0011719	AVH71AVH50
rest	7	1	AVH	5	0	0.0011719	rest71AVH50
AVH	8	1	AVH	5	0	0.0037736	AVH81AVH50
rest	8	1	AVH	5	0	0.0011719	rest81AVH50
AVH	9	1	AVH	5	0	0.0011719	AVH91AVH50
rest	9	1	AVH	5	0	0.0029413	rest91AVH50
AVH	0	2	AVH	5	0	0.0029413	AVH02AVH50
rest	0	2	AVH	5	0	0.0020832	rest02AVH50
AVH	1	2	AVH	5	0	0.81487	AVH12AVH50
rest	1	2	AVH	5	0	0.0082628	rest12AVH50
AVH	3	2	AVH	5	0	0.0020832	AVH32AVH50
rest	3	2	AVH	5	0	0.011767	rest32AVH50
AVH	4	2	AVH	5	0	0.0029413	AVH42AVH50
rest	4	2	AVH	5	0	0.0011719	rest42AVH50
AVH	5	2	AVH	5	0	0.0037736	AVH52AVH50
rest	5	2	AVH	5	0	0.0011719	rest52AVH50
AVH	6	2	AVH	5	0	0.0011719	AVH62AVH50
rest	6	2	AVH	5	0	0.0011719	rest62AVH50
AVH	7	2	AVH	5	0	0.17676	AVH72AVH50
rest	7	2	AVH	5	0	0.010405	rest72AVH50
AVH	8	2	AVH	5	0	0.0011719	AVH82AVH50
rest	8	2	AVH	5	0	0.0011719	rest82AVH50
AVH	9	2	AVH	5	0	0.0011719	AVH92AVH50
rest	9	2	AVH	5	0	0.048185	rest92AVH50
AVH	0	3	AVH	5	0	0.0020832	AVH03AVH50
rest	0	3	AVH	5	0	0.0011719	rest03AVH50
AVH	1	3	AVH	5	0	0.0011719	AVH13AVH50
rest	1	3	AVH	5	0	0.0011719	rest13AVH50
AVH	2	3	AVH	5	0	0.0020832	AVH23AVH50
rest	2	3	AVH	5	0	0.010405	rest23AVH50
AVH	4	3	AVH	5	0	0.0011719	AVH43AVH50
rest	4	3	AVH	5	0	0.0011719	rest43AVH50
AVH	5	3	AVH	5	0	0.075265	AVH53AVH50
rest	5	3	AVH	5	0	0.0011719	rest53AVH50
AVH	6	3	AVH	5	0	0.0011719	AVH63AVH50
rest	6	3	AVH	5	0	0.0011719	rest63AVH50
AVH	7	3	AVH	5	0	0.0011719	AVH73AVH50
rest	7	3	AVH	5	0	0.0011719	rest73AVH50
AVH	8	3	AVH	5	0	0.0011719	AVH83AVH50
rest	8	3	AVH	5	0	0.0011719	rest83AVH50
AVH	9	3	AVH	5	0	0.054176	AVH93AVH50
rest	9	3	AVH	5	0	0.0011719	rest93AVH50
AVH	0	4	AVH	5	0	0.0075449	AVH04AVH50
rest	0	4	AVH	5	0	0.0037736	rest04AVH50
AVH	1	4	AVH	5	0	0.0020832	AVH14AVH50
rest	1	4	AVH	5	0	0.0011719	rest14AVH50
AVH	2	4	AVH	5	0	0.0011719	AVH24AVH50
rest	2	4	AVH	5	0	0.004562	rest24AVH50
AVH	3	4	AVH	5	0	0.0060836	AVH34AVH50
rest	3	4	AVH	5	0	0.0011719	rest34AVH50
AVH	5	4	AVH	5	0	0.0060836	AVH54AVH50
rest	5	4	AVH	5	0	0.0011719	rest54AVH50
AVH	6	4	AVH	5	0	0.0068112	AVH64AVH50
rest	6	4	AVH	5	0	0.0068112	rest64AVH50
AVH	7	4	AVH	5	0	0.0020832	AVH74AVH50
rest	7	4	AVH	5	0	0.034516	rest74AVH50
AVH	8	4	AVH	5	0	0.0011719	AVH84AVH50
rest	8	4	AVH	5	0	0.0011719	rest84AVH50
AVH	9	4	AVH	5	0	0.47622	AVH94AVH50
rest	9	4	AVH	5	0	0.0011719	rest94AVH50
AVH	0	5	AVH	5	0	0.0037736	AVH05AVH50
rest	0	5	AVH	5	0	0.0011719	rest05AVH50
AVH	1	5	AVH	5	0	0.004562	AVH15AVH50
rest	1	5	AVH	5	0	0.0089672	rest15AVH50
AVH	2	5	AVH	5	0	0.0020832	AVH25AVH50
rest	2	5	AVH	5	0	0.0011719	rest25AVH50
AVH	3	5	AVH	5	0	0.026642	AVH35AVH50
rest	3	5	AVH	5	0	0.0011719	rest35AVH50
AVH	4	5	AVH	5	0	0.0011719	AVH45AVH50
rest	4	5	AVH	5	0	0.0011719	rest45AVH50
AVH	6	5	AVH	5	0	0.0053398	AVH65AVH50
rest	6	5	AVH	5	0	0.0011719	rest65AVH50
AVH	7	5	AVH	5	0	0.0011719	AVH75AVH50
rest	7	5	AVH	5	0	0.0029413	rest75AVH50
AVH	8	5	AVH	5	0	0.011767	AVH85AVH50
rest	8	5	AVH	5	0	0.0011719	rest85AVH50
AVH	9	5	AVH	5	0	0.0011719	AVH95AVH50
rest	9	5	AVH	5	0	0.0020832	rest95AVH50
AVH	0	6	AVH	5	0	0.0089672	AVH06AVH50
rest	0	6	AVH	5	0	0.078605	rest06AVH50
AVH	1	6	AVH	5	0	0.0011719	AVH16AVH50
rest	1	6	AVH	5	0	0.0011719	rest16AVH50
AVH	2	6	AVH	5	0	0.0011719	AVH26AVH50
rest	2	6	AVH	5	0	0.0011719	rest26AVH50
AVH	3	6	AVH	5	0	0.011767	AVH36AVH50
rest	3	6	AVH	5	0	0.0011719	rest36AVH50
AVH	4	6	AVH	5	0	0.77892	AVH46AVH50
rest	4	6	AVH	5	0	0.0075449	rest46AVH50
AVH	5	6	AVH	5	0	0.0011719	AVH56AVH50
rest	5	6	AVH	5	0	0.0029413	rest56AVH50
AVH	7	6	AVH	5	0	0.0011719	AVH76AVH50
rest	7	6	AVH	5	0	0.0011719	rest76AVH50
AVH	8	6	AVH	5	0	0.057711	AVH86AVH50
rest	8	6	AVH	5	0	0.0037736	rest86AVH50
AVH	9	6	AVH	5	0	0.0011719	AVH96AVH50
rest	9	6	AVH	5	0	0.0011719	rest96AVH50
AVH	0	7	AVH	5	0	0.0011719	AVH07AVH50
rest	0	7	AVH	5	0	0.0011719	rest07AVH50
AVH	1	7	AVH	5	0	0.0020832	AVH17AVH50
rest	1	7	AVH	5	0	0.0011719	rest17AVH50
AVH	2	7	AVH	5	0	0.23817	AVH27AVH50
rest	2	7	AVH	5	0	0.044141	rest27AVH50
AVH	3	7	AVH	5	0	0.0011719	AVH37AVH50
rest	3	7	AVH	5	0	0.0011719	rest37AVH50
AVH	4	7	AVH	5	0	0.0011719	AVH47AVH50
rest	4	7	AVH	5	0	0.0011719	rest47AVH50
AVH	5	7	AVH	5	0	0.0029413	AVH57AVH50
rest	5	7	AVH	5	0	0.0011719	rest57AVH50
AVH	6	7	AVH	5	0	0.0011719	AVH67AVH50
rest	6	7	AVH	5	0	0.0020832	rest67AVH50
AVH	8	7	AVH	5	0	0.0011719	AVH87AVH50
rest	8	7	AVH	5	0	0.0011719	rest87AVH50
AVH	9	7	AVH	5	0	0.0011719	AVH97AVH50
rest	9	7	AVH	5	0	0.0011719	rest97AVH50
AVH	0	8	AVH	5	0	0.0020832	AVH08AVH50
rest	0	8	AVH	5	0	0.0037736	rest08AVH50
AVH	1	8	AVH	5	0	0.47593	AVH18AVH50
rest	1	8	AVH	5	0	0.067576	rest18AVH50
AVH	2	8	AVH	5	0	0.0011719	AVH28AVH50
rest	2	8	AVH	5	0	0.0011719	rest28AVH50
AVH	3	8	AVH	5	0	0.0011719	AVH38AVH50
rest	3	8	AVH	5	0	0.0011719	rest38AVH50
AVH	4	8	AVH	5	0	0.47756	AVH48AVH50
rest	4	8	AVH	5	0	0.0011719	rest48AVH50
AVH	5	8	AVH	5	0	0.52258	AVH58AVH50
rest	5	8	AVH	5	0	0.4693	rest58AVH50
AVH	6	8	AVH	5	0	0.43686	AVH68AVH50
rest	6	8	AVH	5	0	0.59245	rest68AVH50
AVH	7	8	AVH	5	0	0.051436	AVH78AVH50
rest	7	8	AVH	5	0	0.017561	rest78AVH50
AVH	9	8	AVH	5	0	0.13674	AVH98AVH50
rest	9	8	AVH	5	0	0.0075449	rest98AVH50
AVH	0	9	AVH	5	0	0.0020832	AVH09AVH50
rest	0	9	AVH	5	0	0.0011719	rest09AVH50
AVH	1	9	AVH	5	0	0.0011719	AVH19AVH50
rest	1	9	AVH	5	0	0.0011719	rest19AVH50
AVH	2	9	AVH	5	0	0.0089672	AVH29AVH50
rest	2	9	AVH	5	0	0.0011719	rest29AVH50
AVH	3	9	AVH	5	0	0.53234	AVH39AVH50
rest	3	9	AVH	5	0	0.0029413	rest39AVH50
AVH	4	9	AVH	5	0	0.0011719	AVH49AVH50
rest	4	9	AVH	5	0	0.0037736	rest49AVH50
AVH	5	9	AVH	5	0	0.0020832	AVH59AVH50
rest	5	9	AVH	5	0	0.0011719	rest59AVH50
AVH	6	9	AVH	5	0	0.0011719	AVH69AVH50
rest	6	9	AVH	5	0	0.0011719	rest69AVH50
AVH	7	9	AVH	5	0	0.0020832	AVH79AVH50
rest	7	9	AVH	5	0	0.0020832	rest79AVH50
AVH	8	9	AVH	5	0	0.0011719	AVH89AVH50
rest	8	9	AVH	5	0	0.0011719	rest89AVH50
rest	1	0	rest	5	0	0.059266	rest10rest50
AVH	2	0	rest	5	0	1	AVH20rest50
rest	2	0	rest	5	0	0.34878	rest20rest50
AVH	3	0	rest	5	0	0.87689	AVH30rest50
rest	3	0	rest	5	0	0.81487	rest30rest50
AVH	4	0	rest	5	0	0.93196	AVH40rest50
rest	4	0	rest	5	0	0.088423	rest40rest50
AVH	5	0	rest	5	0	0.89104	AVH50rest50
rest	5	0	rest	5	0	0.16367	rest50rest50
AVH	6	0	rest	5	0	0.18609	AVH60rest50
rest	6	0	rest	5	0	0.033988	rest60rest50
AVH	7	0	rest	5	0	0.74781	AVH70rest50
rest	7	0	rest	5	0	0.89528	rest70rest50
AVH	8	0	rest	5	0	0.0011719	AVH80rest50
rest	8	0	rest	5	0	0.0011719	rest80rest50
AVH	9	0	rest	5	0	0.88849	AVH90rest50
rest	9	0	rest	5	0	0.72097	rest90rest50
AVH	0	1	rest	5	0	0.0037736	AVH01rest50
rest	0	1	rest	5	0	0.0020832	rest01rest50
AVH	2	1	rest	5	0	0.20697	AVH21rest50
rest	2	1	rest	5	0	0.034516	rest21rest50
AVH	3	1	rest	5	0	0.015705	AVH31rest50
rest	3	1	rest	5	0	0.0060836	rest31rest50
AVH	4	1	rest	5	0	0.0011719	AVH41rest50
rest	4	1	rest	5	0	0.0011719	rest41rest50
AVH	5	1	rest	5	0	0.044141	AVH51rest50
rest	5	1	rest	5	0	0.0011719	rest51rest50
AVH	6	1	rest	5	0	0.0011719	AVH61rest50
rest	6	1	rest	5	0	0.0011719	rest61rest50
AVH	7	1	rest	5	0	0.0011719	AVH71rest50
rest	7	1	rest	5	0	0.0011719	rest71rest50
AVH	8	1	rest	5	0	0.0037736	AVH81rest50
rest	8	1	rest	5	0	0.0011719	rest81rest50
AVH	9	1	rest	5	0	0.0011719	AVH91rest50
rest	9	1	rest	5	0	0.0029413	rest91rest50
AVH	0	2	rest	5	0	0.0029413	AVH02rest50
rest	0	2	rest	5	0	0.0020832	rest02rest50
AVH	1	2	rest	5	0	0.81487	AVH12rest50
rest	1	2	rest	5	0	0.0082628	rest12rest50
AVH	3	2	rest	5	0	0.0020832	AVH32rest50
rest	3	2	rest	5	0	0.011767	rest32rest50
AVH	4	2	rest	5	0	0.0029413	AVH42rest50
rest	4	2	rest	5	0	0.0011719	rest42rest50
AVH	5	2	rest	5	0	0.0037736	AVH52rest50
rest	5	2	rest	5	0	0.0011719	rest52rest50
AVH	6	2	rest	5	0	0.0011719	AVH62rest50
rest	6	2	rest	5	0	0.0011719	rest62rest50
AVH	7	2	rest	5	0	0.17676	AVH72rest50
rest	7	2	rest	5	0	0.010405	rest72rest50
AVH	8	2	rest	5	0	0.0011719	AVH82rest50
rest	8	2	rest	5	0	0.0011719	rest82rest50
AVH	9	2	rest	5	0	0.0011719	AVH92rest50
rest	9	2	rest	5	0	0.048185	rest92rest50
AVH	0	3	rest	5	0	0.0020832	AVH03rest50
rest	0	3	rest	5	0	0.0011719	rest03rest50
AVH	1	3	rest	5	0	0.0011719	AVH13rest50
rest	1	3	rest	5	0	0.0011719	rest13rest50
AVH	2	3	rest	5	0	0.0020832	AVH23rest50
rest	2	3	rest	5	0	0.010405	rest23rest50
AVH	4	3	rest	5	0	0.0011719	AVH43rest50
rest	4	3	rest	5	0	0.0011719	rest43rest50
AVH	5	3	rest	5	0	0.075265	AVH53rest50
rest	5	3	rest	5	0	0.0011719	rest53rest50
AVH	6	3	rest	5	0	0.0011719	AVH63rest50
rest	6	3	rest	5	0	0.0011719	rest63rest50
AVH	7	3	rest	5	0	0.0011719	AVH73rest50
rest	7	3	rest	5	0	0.0011719	rest73rest50
AVH	8	3	rest	5	0	0.0011719	AVH83rest50
rest	8	3	rest	5	0	0.0011719	rest83rest50
AVH	9	3	rest	5	0	0.054176	AVH93rest50
rest	9	3	rest	5	0	0.0011719	rest93rest50
AVH	0	4	rest	5	0	0.0075449	AVH04rest50
rest	0	4	rest	5	0	0.0037736	rest04rest50
AVH	1	4	rest	5	0	0.0020832	AVH14rest50
rest	1	4	rest	5	0	0.0011719	rest14rest50
AVH	2	4	rest	5	0	0.0011719	AVH24rest50
rest	2	4	rest	5	0	0.004562	rest24rest50
AVH	3	4	rest	5	0	0.0060836	AVH34rest50
rest	3	4	rest	5	0	0.0011719	rest34rest50
AVH	5	4	rest	5	0	0.0060836	AVH54rest50
rest	5	4	rest	5	0	0.0011719	rest54rest50
AVH	6	4	rest	5	0	0.0068112	AVH64rest50
rest	6	4	rest	5	0	0.0068112	rest64rest50
AVH	7	4	rest	5	0	0.0020832	AVH74rest50
rest	7	4	rest	5	0	0.034516	rest74rest50
AVH	8	4	rest	5	0	0.0011719	AVH84rest50
rest	8	4	rest	5	0	0.0011719	rest84rest50
AVH	9	4	rest	5	0	0.47622	AVH94rest50
rest	9	4	rest	5	0	0.0011719	rest94rest50
AVH	0	5	rest	5	0	0.0037736	AVH05rest50
rest	0	5	rest	5	0	0.0011719	rest05rest50
AVH	1	5	rest	5	0	0.004562	AVH15rest50
rest	1	5	rest	5	0	0.0089672	rest15rest50
AVH	2	5	rest	5	0	0.0020832	AVH25rest50
rest	2	5	rest	5	0	0.0011719	rest25rest50
AVH	3	5	rest	5	0	0.026642	AVH35rest50
rest	3	5	rest	5	0	0.0011719	rest35rest50
AVH	4	5	rest	5	0	0.0011719	AVH45rest50
rest	4	5	rest	5	0	0.0011719	rest45rest50
AVH	6	5	rest	5	0	0.0053398	AVH65rest50
rest	6	5	rest	5	0	0.0011719	rest65rest50
AVH	7	5	rest	5	0	0.0011719	AVH75rest50
rest	7	5	rest	5	0	0.0029413	rest75rest50
AVH	8	5	rest	5	0	0.011767	AVH85rest50
rest	8	5	rest	5	0	0.0011719	rest85rest50
AVH	9	5	rest	5	0	0.0011719	AVH95rest50
rest	9	5	rest	5	0	0.0020832	rest95rest50
AVH	0	6	rest	5	0	0.0089672	AVH06rest50
rest	0	6	rest	5	0	0.078605	rest06rest50
AVH	1	6	rest	5	0	0.0011719	AVH16rest50
rest	1	6	rest	5	0	0.0011719	rest16rest50
AVH	2	6	rest	5	0	0.0011719	AVH26rest50
rest	2	6	rest	5	0	0.0011719	rest26rest50
AVH	3	6	rest	5	0	0.011767	AVH36rest50
rest	3	6	rest	5	0	0.0011719	rest36rest50
AVH	4	6	rest	5	0	0.77892	AVH46rest50
rest	4	6	rest	5	0	0.0075449	rest46rest50
AVH	5	6	rest	5	0	0.0011719	AVH56rest50
rest	5	6	rest	5	0	0.0029413	rest56rest50
AVH	7	6	rest	5	0	0.0011719	AVH76rest50
rest	7	6	rest	5	0	0.0011719	rest76rest50
AVH	8	6	rest	5	0	0.057711	AVH86rest50
rest	8	6	rest	5	0	0.0037736	rest86rest50
AVH	9	6	rest	5	0	0.0011719	AVH96rest50
rest	9	6	rest	5	0	0.0011719	rest96rest50
AVH	0	7	rest	5	0	0.0011719	AVH07rest50
rest	0	7	rest	5	0	0.0011719	rest07rest50
AVH	1	7	rest	5	0	0.0020832	AVH17rest50
rest	1	7	rest	5	0	0.0011719	rest17rest50
AVH	2	7	rest	5	0	0.23817	AVH27rest50
rest	2	7	rest	5	0	0.044141	rest27rest50
AVH	3	7	rest	5	0	0.0011719	AVH37rest50
rest	3	7	rest	5	0	0.0011719	rest37rest50
AVH	4	7	rest	5	0	0.0011719	AVH47rest50
rest	4	7	rest	5	0	0.0011719	rest47rest50
AVH	5	7	rest	5	0	0.0029413	AVH57rest50
rest	5	7	rest	5	0	0.0011719	rest57rest50
AVH	6	7	rest	5	0	0.0011719	AVH67rest50
rest	6	7	rest	5	0	0.0020832	rest67rest50
AVH	8	7	rest	5	0	0.0011719	AVH87rest50
rest	8	7	rest	5	0	0.0011719	rest87rest50
AVH	9	7	rest	5	0	0.0011719	AVH97rest50
rest	9	7	rest	5	0	0.0011719	rest97rest50
AVH	0	8	rest	5	0	0.0020832	AVH08rest50
rest	0	8	rest	5	0	0.0037736	rest08rest50
AVH	1	8	rest	5	0	0.47593	AVH18rest50
rest	1	8	rest	5	0	0.067576	rest18rest50
AVH	2	8	rest	5	0	0.0011719	AVH28rest50
rest	2	8	rest	5	0	0.0011719	rest28rest50
AVH	3	8	rest	5	0	0.0011719	AVH38rest50
rest	3	8	rest	5	0	0.0011719	rest38rest50
AVH	4	8	rest	5	0	0.47756	AVH48rest50
rest	4	8	rest	5	0	0.0011719	rest48rest50
AVH	5	8	rest	5	0	0.52258	AVH58rest50
rest	5	8	rest	5	0	0.4693	rest58rest50
AVH	6	8	rest	5	0	0.43686	AVH68rest50
rest	6	8	rest	5	0	0.59245	rest68rest50
AVH	7	8	rest	5	0	0.051436	AVH78rest50
rest	7	8	rest	5	0	0.017561	rest78rest50
AVH	9	8	rest	5	0	0.13674	AVH98rest50
rest	9	8	rest	5	0	0.0075449	rest98rest50
AVH	0	9	rest	5	0	0.0020832	AVH09rest50
rest	0	9	rest	5	0	0.0011719	rest09rest50
AVH	1	9	rest	5	0	0.0011719	AVH19rest50
rest	1	9	rest	5	0	0.0011719	rest19rest50
AVH	2	9	rest	5	0	0.0089672	AVH29rest50
rest	2	9	rest	5	0	0.0011719	rest29rest50
AVH	3	9	rest	5	0	0.53234	AVH39rest50
rest	3	9	rest	5	0	0.0029413	rest39rest50
AVH	4	9	rest	5	0	0.0011719	AVH49rest50
rest	4	9	rest	5	0	0.0037736	rest49rest50
AVH	5	9	rest	5	0	0.0020832	AVH59rest50
rest	5	9	rest	5	0	0.0011719	rest59rest50
AVH	6	9	rest	5	0	0.0011719	AVH69rest50
rest	6	9	rest	5	0	0.0011719	rest69rest50
AVH	7	9	rest	5	0	0.0020832	AVH79rest50
rest	7	9	rest	5	0	0.0020832	rest79rest50
AVH	8	9	rest	5	0	0.0011719	AVH89rest50
rest	8	9	rest	5	0	0.0011719	rest89rest50
rest	1	0	AVH	6	0	0.059266	rest10AVH60
AVH	2	0	AVH	6	0	1	AVH20AVH60
rest	2	0	AVH	6	0	0.34878	rest20AVH60
AVH	3	0	AVH	6	0	0.87689	AVH30AVH60
rest	3	0	AVH	6	0	0.81487	rest30AVH60
AVH	4	0	AVH	6	0	0.93196	AVH40AVH60
rest	4	0	AVH	6	0	0.088423	rest40AVH60
AVH	5	0	AVH	6	0	0.89104	AVH50AVH60
rest	5	0	AVH	6	0	0.16367	rest50AVH60
AVH	6	0	AVH	6	0	0.18609	AVH60AVH60
rest	6	0	AVH	6	0	0.033988	rest60AVH60
AVH	7	0	AVH	6	0	0.74781	AVH70AVH60
rest	7	0	AVH	6	0	0.89528	rest70AVH60
AVH	8	0	AVH	6	0	0.0011719	AVH80AVH60
rest	8	0	AVH	6	0	0.0011719	rest80AVH60
AVH	9	0	AVH	6	0	0.88849	AVH90AVH60
rest	9	0	AVH	6	0	0.72097	rest90AVH60
AVH	0	1	AVH	6	0	0.0037736	AVH01AVH60
rest	0	1	AVH	6	0	0.0020832	rest01AVH60
AVH	2	1	AVH	6	0	0.20697	AVH21AVH60
rest	2	1	AVH	6	0	0.034516	rest21AVH60
AVH	3	1	AVH	6	0	0.015705	AVH31AVH60
rest	3	1	AVH	6	0	0.0060836	rest31AVH60
AVH	4	1	AVH	6	0	0.0011719	AVH41AVH60
rest	4	1	AVH	6	0	0.0011719	rest41AVH60
AVH	5	1	AVH	6	0	0.044141	AVH51AVH60
rest	5	1	AVH	6	0	0.0011719	rest51AVH60
AVH	6	1	AVH	6	0	0.0011719	AVH61AVH60
rest	6	1	AVH	6	0	0.0011719	rest61AVH60
AVH	7	1	AVH	6	0	0.0011719	AVH71AVH60
rest	7	1	AVH	6	0	0.0011719	rest71AVH60
AVH	8	1	AVH	6	0	0.0037736	AVH81AVH60
rest	8	1	AVH	6	0	0.0011719	rest81AVH60
AVH	9	1	AVH	6	0	0.0011719	AVH91AVH60
rest	9	1	AVH	6	0	0.0029413	rest91AVH60
AVH	0	2	AVH	6	0	0.0029413	AVH02AVH60
rest	0	2	AVH	6	0	0.0020832	rest02AVH60
AVH	1	2	AVH	6	0	0.81487	AVH12AVH60
rest	1	2	AVH	6	0	0.0082628	rest12AVH60
AVH	3	2	AVH	6	0	0.0020832	AVH32AVH60
rest	3	2	AVH	6	0	0.011767	rest32AVH60
AVH	4	2	AVH	6	0	0.0029413	AVH42AVH60
rest	4	2	AVH	6	0	0.0011719	rest42AVH60
AVH	5	2	AVH	6	0	0.0037736	AVH52AVH60
rest	5	2	AVH	6	0	0.0011719	rest52AVH60
AVH	6	2	AVH	6	0	0.0011719	AVH62AVH60
rest	6	2	AVH	6	0	0.0011719	rest62AVH60
AVH	7	2	AVH	6	0	0.17676	AVH72AVH60
rest	7	2	AVH	6	0	0.010405	rest72AVH60
AVH	8	2	AVH	6	0	0.0011719	AVH82AVH60
rest	8	2	AVH	6	0	0.0011719	rest82AVH60
AVH	9	2	AVH	6	0	0.0011719	AVH92AVH60
rest	9	2	AVH	6	0	0.048185	rest92AVH60
AVH	0	3	AVH	6	0	0.0020832	AVH03AVH60
rest	0	3	AVH	6	0	0.0011719	rest03AVH60
AVH	1	3	AVH	6	0	0.0011719	AVH13AVH60
rest	1	3	AVH	6	0	0.0011719	rest13AVH60
AVH	2	3	AVH	6	0	0.0020832	AVH23AVH60
rest	2	3	AVH	6	0	0.010405	rest23AVH60
AVH	4	3	AVH	6	0	0.0011719	AVH43AVH60
rest	4	3	AVH	6	0	0.0011719	rest43AVH60
AVH	5	3	AVH	6	0	0.075265	AVH53AVH60
rest	5	3	AVH	6	0	0.0011719	rest53AVH60
AVH	6	3	AVH	6	0	0.0011719	AVH63AVH60
rest	6	3	AVH	6	0	0.0011719	rest63AVH60
AVH	7	3	AVH	6	0	0.0011719	AVH73AVH60
rest	7	3	AVH	6	0	0.0011719	rest73AVH60
AVH	8	3	AVH	6	0	0.0011719	AVH83AVH60
rest	8	3	AVH	6	0	0.0011719	rest83AVH60
AVH	9	3	AVH	6	0	0.054176	AVH93AVH60
rest	9	3	AVH	6	0	0.0011719	rest93AVH60
AVH	0	4	AVH	6	0	0.0075449	AVH04AVH60
rest	0	4	AVH	6	0	0.0037736	rest04AVH60
AVH	1	4	AVH	6	0	0.0020832	AVH14AVH60
rest	1	4	AVH	6	0	0.0011719	rest14AVH60
AVH	2	4	AVH	6	0	0.0011719	AVH24AVH60
rest	2	4	AVH	6	0	0.004562	rest24AVH60
AVH	3	4	AVH	6	0	0.0060836	AVH34AVH60
rest	3	4	AVH	6	0	0.0011719	rest34AVH60
AVH	5	4	AVH	6	0	0.0060836	AVH54AVH60
rest	5	4	AVH	6	0	0.0011719	rest54AVH60
AVH	6	4	AVH	6	0	0.0068112	AVH64AVH60
rest	6	4	AVH	6	0	0.0068112	rest64AVH60
AVH	7	4	AVH	6	0	0.0020832	AVH74AVH60
rest	7	4	AVH	6	0	0.034516	rest74AVH60
AVH	8	4	AVH	6	0	0.0011719	AVH84AVH60
rest	8	4	AVH	6	0	0.0011719	rest84AVH60
AVH	9	4	AVH	6	0	0.47622	AVH94AVH60
rest	9	4	AVH	6	0	0.0011719	rest94AVH60
AVH	0	5	AVH	6	0	0.0037736	AVH05AVH60
rest	0	5	AVH	6	0	0.0011719	rest05AVH60
AVH	1	5	AVH	6	0	0.004562	AVH15AVH60
rest	1	5	AVH	6	0	0.0089672	rest15AVH60
AVH	2	5	AVH	6	0	0.0020832	AVH25AVH60
rest	2	5	AVH	6	0	0.0011719	rest25AVH60
AVH	3	5	AVH	6	0	0.026642	AVH35AVH60
rest	3	5	AVH	6	0	0.0011719	rest35AVH60
AVH	4	5	AVH	6	0	0.0011719	AVH45AVH60
rest	4	5	AVH	6	0	0.0011719	rest45AVH60
AVH	6	5	AVH	6	0	0.0053398	AVH65AVH60
rest	6	5	AVH	6	0	0.0011719	rest65AVH60
AVH	7	5	AVH	6	0	0.0011719	AVH75AVH60
rest	7	5	AVH	6	0	0.0029413	rest75AVH60
AVH	8	5	AVH	6	0	0.011767	AVH85AVH60
rest	8	5	AVH	6	0	0.0011719	rest85AVH60
AVH	9	5	AVH	6	0	0.0011719	AVH95AVH60
rest	9	5	AVH	6	0	0.0020832	rest95AVH60
AVH	0	6	AVH	6	0	0.0089672	AVH06AVH60
rest	0	6	AVH	6	0	0.078605	rest06AVH60
AVH	1	6	AVH	6	0	0.0011719	AVH16AVH60
rest	1	6	AVH	6	0	0.0011719	rest16AVH60
AVH	2	6	AVH	6	0	0.0011719	AVH26AVH60
rest	2	6	AVH	6	0	0.0011719	rest26AVH60
AVH	3	6	AVH	6	0	0.011767	AVH36AVH60
rest	3	6	AVH	6	0	0.0011719	rest36AVH60
AVH	4	6	AVH	6	0	0.77892	AVH46AVH60
rest	4	6	AVH	6	0	0.0075449	rest46AVH60
AVH	5	6	AVH	6	0	0.0011719	AVH56AVH60
rest	5	6	AVH	6	0	0.0029413	rest56AVH60
AVH	7	6	AVH	6	0	0.0011719	AVH76AVH60
rest	7	6	AVH	6	0	0.0011719	rest76AVH60
AVH	8	6	AVH	6	0	0.057711	AVH86AVH60
rest	8	6	AVH	6	0	0.0037736	rest86AVH60
AVH	9	6	AVH	6	0	0.0011719	AVH96AVH60
rest	9	6	AVH	6	0	0.0011719	rest96AVH60
AVH	0	7	AVH	6	0	0.0011719	AVH07AVH60
rest	0	7	AVH	6	0	0.0011719	rest07AVH60
AVH	1	7	AVH	6	0	0.0020832	AVH17AVH60
rest	1	7	AVH	6	0	0.0011719	rest17AVH60
AVH	2	7	AVH	6	0	0.23817	AVH27AVH60
rest	2	7	AVH	6	0	0.044141	rest27AVH60
AVH	3	7	AVH	6	0	0.0011719	AVH37AVH60
rest	3	7	AVH	6	0	0.0011719	rest37AVH60
AVH	4	7	AVH	6	0	0.0011719	AVH47AVH60
rest	4	7	AVH	6	0	0.0011719	rest47AVH60
AVH	5	7	AVH	6	0	0.0029413	AVH57AVH60
rest	5	7	AVH	6	0	0.0011719	rest57AVH60
AVH	6	7	AVH	6	0	0.0011719	AVH67AVH60
rest	6	7	AVH	6	0	0.0020832	rest67AVH60
AVH	8	7	AVH	6	0	0.0011719	AVH87AVH60
rest	8	7	AVH	6	0	0.0011719	rest87AVH60
AVH	9	7	AVH	6	0	0.0011719	AVH97AVH60
rest	9	7	AVH	6	0	0.0011719	rest97AVH60
AVH	0	8	AVH	6	0	0.0020832	AVH08AVH60
rest	0	8	AVH	6	0	0.0037736	rest08AVH60
AVH	1	8	AVH	6	0	0.47593	AVH18AVH60
rest	1	8	AVH	6	0	0.067576	rest18AVH60
AVH	2	8	AVH	6	0	0.0011719	AVH28AVH60
rest	2	8	AVH	6	0	0.0011719	rest28AVH60
AVH	3	8	AVH	6	0	0.0011719	AVH38AVH60
rest	3	8	AVH	6	0	0.0011719	rest38AVH60
AVH	4	8	AVH	6	0	0.47756	AVH48AVH60
rest	4	8	AVH	6	0	0.0011719	rest48AVH60
AVH	5	8	AVH	6	0	0.52258	AVH58AVH60
rest	5	8	AVH	6	0	0.4693	rest58AVH60
AVH	6	8	AVH	6	0	0.43686	AVH68AVH60
rest	6	8	AVH	6	0	0.59245	rest68AVH60
AVH	7	8	AVH	6	0	0.051436	AVH78AVH60
rest	7	8	AVH	6	0	0.017561	rest78AVH60
AVH	9	8	AVH	6	0	0.13674	AVH98AVH60
rest	9	8	AVH	6	0	0.0075449	rest98AVH60
AVH	0	9	AVH	6	0	0.0020832	AVH09AVH60
rest	0	9	AVH	6	0	0.0011719	rest09AVH60
AVH	1	9	AVH	6	0	0.0011719	AVH19AVH60
rest	1	9	AVH	6	0	0.0011719	rest19AVH60
AVH	2	9	AVH	6	0	0.0089672	AVH29AVH60
rest	2	9	AVH	6	0	0.0011719	rest29AVH60
AVH	3	9	AVH	6	0	0.53234	AVH39AVH60
rest	3	9	AVH	6	0	0.0029413	rest39AVH60
AVH	4	9	AVH	6	0	0.0011719	AVH49AVH60
rest	4	9	AVH	6	0	0.0037736	rest49AVH60
AVH	5	9	AVH	6	0	0.0020832	AVH59AVH60
rest	5	9	AVH	6	0	0.0011719	rest59AVH60
AVH	6	9	AVH	6	0	0.0011719	AVH69AVH60
rest	6	9	AVH	6	0	0.0011719	rest69AVH60
AVH	7	9	AVH	6	0	0.0020832	AVH79AVH60
rest	7	9	AVH	6	0	0.0020832	rest79AVH60
AVH	8	9	AVH	6	0	0.0011719	AVH89AVH60
rest	8	9	AVH	6	0	0.0011719	rest89AVH60
rest	1	0	rest	6	0	0.059266	rest10rest60
AVH	2	0	rest	6	0	1	AVH20rest60
rest	2	0	rest	6	0	0.34878	rest20rest60
AVH	3	0	rest	6	0	0.87689	AVH30rest60
rest	3	0	rest	6	0	0.81487	rest30rest60
AVH	4	0	rest	6	0	0.93196	AVH40rest60
rest	4	0	rest	6	0	0.088423	rest40rest60
AVH	5	0	rest	6	0	0.89104	AVH50rest60
rest	5	0	rest	6	0	0.16367	rest50rest60
AVH	6	0	rest	6	0	0.18609	AVH60rest60
rest	6	0	rest	6	0	0.033988	rest60rest60
AVH	7	0	rest	6	0	0.74781	AVH70rest60
rest	7	0	rest	6	0	0.89528	rest70rest60
AVH	8	0	rest	6	0	0.0011719	AVH80rest60
rest	8	0	rest	6	0	0.0011719	rest80rest60
AVH	9	0	rest	6	0	0.88849	AVH90rest60
rest	9	0	rest	6	0	0.72097	rest90rest60
AVH	0	1	rest	6	0	0.0037736	AVH01rest60
rest	0	1	rest	6	0	0.0020832	rest01rest60
AVH	2	1	rest	6	0	0.20697	AVH21rest60
rest	2	1	rest	6	0	0.034516	rest21rest60
AVH	3	1	rest	6	0	0.015705	AVH31rest60
rest	3	1	rest	6	0	0.0060836	rest31rest60
AVH	4	1	rest	6	0	0.0011719	AVH41rest60
rest	4	1	rest	6	0	0.0011719	rest41rest60
AVH	5	1	rest	6	0	0.044141	AVH51rest60
rest	5	1	rest	6	0	0.0011719	rest51rest60
AVH	6	1	rest	6	0	0.0011719	AVH61rest60
rest	6	1	rest	6	0	0.0011719	rest61rest60
AVH	7	1	rest	6	0	0.0011719	AVH71rest60
[truncated: 62,083 more rows]

## Sheet: Sheet5
condition	PL from	PL to	mean	SD	median	IQR	helper
AVH	1	0	0.245559	0.304553	0.154762	0.5	AVH10
rest	1	0	0.444048	0.446847	0.4	1	rest10
AVH	2	0	0.248469	0.303773	0.2	0.333333	AVH20
rest	2	0	0.346001	0.370025	0.291667	0.611538	rest20
AVH	3	0	0.222751	0.315701	0	0.5	AVH30
rest	3	0	0.212812	0.341643	0	0.383333	rest30
AVH	4	0	0.231396	0.282225	0.2	0.333333	AVH40
rest	4	0	0.424008	0.430007	0.5	0.95	rest40
AVH	5	0	0.266667	0.322213	0.1	0.5	AVH50
rest	5	0	0.38424	0.38553	0.333333	0.666667	rest50
AVH	6	0	0.371759	0.350427	0.333333	0.638889	AVH60
rest	6	0	0.439461	0.375267	0.45	0.75	rest60
AVH	7	0	0.204365	0.332291	0	0.364583	AVH70
rest	7	0	0.225595	0.348557	0	0.5	rest70
AVH	8	0	0.60119	0.266584	0.541667	0.466856	AVH80
rest	8	0	0.771987	0.276484	0.866071	0.323529	rest80
AVH	9	0	0.266108	0.340633	0	0.5	AVH90
rest	9	0	0.293233	0.371445	0	0.5	rest90
AVH	0	1	0.0749037	0.10002	0.0321085	0.117778	AVH01
rest	0	1	0.0671667	0.0832126	0.0373641	0.111538	rest01
AVH	2	1	0.139541	0.267669	0	0.166667	AVH21
rest	2	1	0.0918651	0.233075	0	0	rest21
AVH	3	1	0.0738095	0.235304	0	0	AVH31
rest	3	1	0.0555556	0.219838	0	0	rest31
AVH	4	1	0.0359127	0.0848338	0	0	AVH41
rest	4	1	0.0261905	0.108334	0	0	rest41
AVH	5	1	0.100794	0.216243	0	0.0625	AVH51
rest	5	1	0.0232426	0.0777298	0	0	rest51
AVH	6	1	0.022619	0.070885	0	0	AVH61
rest	6	1	0.0188492	0.0638919	0	0	rest61
AVH	7	1	0.042328	0.115633	0	0	AVH71
rest	7	1	0.0119048	0.0771517	0	0	rest71
AVH	8	1	0.0691753	0.11862	0	0.1	AVH81
rest	8	1	0.0183264	0.0387105	0	0	rest81
AVH	9	1	0.0470522	0.114608	0	0	AVH91
rest	9	1	0.0379252	0.11713	0	0	rest91
AVH	0	2	0.0683097	0.10782	0.0227041	0.0833333	AVH02
rest	0	2	0.0725703	0.0911081	0.0328205	0.124053	rest02
AVH	1	2	0.213379	0.346187	0	0.276786	AVH12
rest	1	2	0.0706349	0.224297	0	0	rest12
AVH	3	2	0.0514172	0.140043	0	0	AVH32
rest	3	2	0.0663265	0.222342	0	0	rest32
AVH	4	2	0.0514172	0.117296	0	0	AVH42
rest	4	2	0	0	0	0	rest42
AVH	5	2	0.0555556	0.181893	0	0	AVH52
rest	5	2	0.0138889	0.0635359	0	0	rest52
AVH	6	2	0.0178571	0.0581448	0	0	AVH62
rest	6	2	0.0138528	0.0585503	0	0	rest62
AVH	7	2	0.130622	0.282098	0	0.0833333	AVH72
rest	7	2	0.0684524	0.221976	0	0	rest72
AVH	8	2	0.017042	0.0476116	0	0	AVH82
rest	8	2	0.00948206	0.0347491	0	0	rest82
AVH	9	2	0.0133598	0.0511691	0	0	AVH92
rest	9	2	0.0981962	0.240902	0	0	rest92
AVH	0	3	0.0382873	0.0738247	0	0.0459184	AVH03
rest	0	3	0.0426075	0.0656666	0	0.0833333	rest03
AVH	1	3	0.0343537	0.0833344	0	0	AVH13
rest	1	3	0.031746	0.161456	0	0	rest13
AVH	2	3	0.0430839	0.116196	0	0	AVH23
rest	2	3	0.0649267	0.223681	0	0	rest23
AVH	4	3	0.0542234	0.122075	0	0	AVH43
rest	4	3	0.014881	0.0790684	0	0	rest43
AVH	5	3	0.109325	0.242434	0	0.114583	AVH53
rest	5	3	0.0252268	0.0781843	0	0	rest53
AVH	6	3	0.0457672	0.10748	0	0	AVH63
rest	6	3	0.00816327	0.0374847	0	0	rest63
AVH	7	3	0.0357143	0.161655	0	0	AVH73
rest	7	3	0.0267857	0.0937681	0	0	rest73
AVH	8	3	0.0104308	0.0343263	0	0	AVH83
rest	8	3	0.031746	0.161456	0	0	rest83
AVH	9	3	0.114418	0.187216	0	0.243056	AVH93
rest	9	3	0.0297619	0.0988097	0	0	rest93
AVH	0	4	0.0861356	0.116676	0.02491	0.140278	AVH04
rest	0	4	0.0717491	0.0915167	0.0233516	0.132784	rest04
AVH	1	4	0.0674036	0.132394	0	0	AVH14
rest	1	4	0.0333333	0.164786	0	0	rest14
AVH	2	4	0.0416667	0.11821	0	0	AVH24
rest	2	4	0.046627	0.177064	0	0	rest24
AVH	3	4	0.0601852	0.18809	0	0	AVH34
rest	3	4	0.0357143	0.119482	0	0	rest34
AVH	5	4	0.0718254	0.185245	0	0	AVH54
rest	5	4	0.0166667	0.0823931	0	0	rest54
AVH	6	4	0.0746315	0.133429	0	0.121528	AVH64
rest	6	4	0.0639172	0.14662	0	0	rest64
AVH	7	4	0.0525794	0.183836	0	0	AVH74
rest	7	4	0.0833333	0.26288	0	0	rest74
AVH	8	4	0.0409843	0.0764584	0	0.0769231	AVH84
rest	8	4	0.00923891	0.0365186	0	0	rest84
AVH	9	4	0.172714	0.311888	0	0.25	AVH94
rest	9	4	0.0166667	0.0823931	0	0	rest94
AVH	0	5	0.0697596	0.0925397	0.0454082	0.0833333	AVH05
rest	0	5	0.0577698	0.0747302	0.0307765	0.0867674	rest05
AVH	1	5	0.067517	0.134313	0	0.075	AVH15
rest	1	5	0.0634921	0.223765	0	0	rest15
AVH	2	5	0.0373016	0.105011	0	0	AVH25
rest	2	5	0.00595238	0.0385758	0	0	rest25
AVH	3	5	0.0901361	0.234484	0	0	AVH35
rest	3	5	0.0103175	0.0533374	0	0	rest35
AVH	4	5	0.0261905	0.0912235	0	0	AVH45
rest	4	5	0.0222222	0.0924425	0	0	rest45
AVH	6	5	0.0608277	0.183313	0	0	AVH65
rest	6	5	0.016847	0.0555728	0	0	rest65
AVH	7	5	0.0208333	0.0869393	0	0	AVH75
rest	7	5	0.0543651	0.180749	0	0	rest75
AVH	8	5	0.0935405	0.119544	0.0456349	0.160714	AVH85
rest	8	5	0.0481565	0.082827	0	0.0942308	rest85
AVH	9	5	0.0169312	0.093744	0	0	AVH95
rest	9	5	0.0357143	0.161655	0	0	rest95
AVH	0	6	0.090886	0.110411	0.0527778	0.160714	AVH06
rest	0	6	0.126974	0.157817	0.0769231	0.191667	rest06
AVH	1	6	0.0413265	0.090456	0	0	AVH16
rest	1	6	0	0	0	0	rest16
AVH	2	6	0.052381	0.124263	0	0	AVH26
rest	2	6	0.0376984	0.16483	0	0	rest26
AVH	3	6	0.0688776	0.199613	0	0	AVH36
rest	3	6	0.0309524	0.111504	0	0	rest36
AVH	4	6	0.208163	0.32065	0	0.3125	AVH46
rest	4	6	0.0642857	0.231455	0	0	rest46
AVH	5	6	0.0293651	0.108751	0	0	AVH56
rest	5	6	0.0555556	0.190089	0	0	rest56
AVH	7	6	0.0284392	0.0990181	0	0	AVH76
rest	7	6	0.0325397	0.157983	0	0	rest76
AVH	8	6	0.123176	0.130971	0.0801282	0.214286	AVH86
rest	8	6	0.0693627	0.109021	0	0.11875	rest86
AVH	9	6	0.0145503	0.0786244	0	0	AVH96
rest	9	6	0.0404762	0.172584	0	0	rest96
AVH	0	7	0.0438086	0.0703286	0	0.0928571	AVH07
rest	0	7	0.0369142	0.0696051	0	0.0526316	rest07
AVH	1	7	0.035941	0.114117	0	0	AVH17
rest	1	7	0.0436508	0.165359	0	0	rest17
AVH	2	7	0.146882	0.247656	0	0.296429	AVH27
rest	2	7	0.0988553	0.245128	0	0	rest27
AVH	3	7	0.0456349	0.130408	0	0	AVH37
rest	3	7	0.031746	0.161456	0	0	rest37
AVH	4	7	0.0375283	0.0913065	0	0	AVH47
rest	4	7	0.0228175	0.0930341	0	0	rest47
AVH	5	7	0.0543651	0.178865	0	0	AVH57
rest	5	7	0.0277778	0.103572	0	0	rest57
AVH	6	7	0.0272109	0.0887094	0	0	AVH67
rest	6	7	0.0456169	0.163907	0	0	rest67
AVH	8	7	0.0103606	0.0351945	0	0	AVH87
rest	8	7	0.0105442	0.0400422	0	0	rest87
AVH	9	7	0.0391156	0.107071	0	0	AVH97
rest	9	7	0.0238095	0.154303	0	0	rest97
AVH	0	8	0.481582	0.231646	0.477273	0.333333	AVH08
rest	0	8	0.462712	0.238748	0.441558	0.357264	rest08
AVH	1	8	0.178023	0.267549	0	0.333333	AVH18
rest	1	8	0.110714	0.244999	0	0	rest18
AVH	2	8	0.0513889	0.128862	0	0	AVH28
rest	2	8	0.034417	0.09063	0	0	rest28
AVH	3	8	0.0185185	0.0820054	0	0	AVH38
rest	3	8	0.0238095	0.154303	0	0	rest38
AVH	4	8	0.174415	0.29932	0	0.2375	AVH48
rest	4	8	0.0369048	0.160434	0	0	rest48
AVH	5	8	0.183135	0.26054	0	0.333333	AVH58
rest	5	8	0.172052	0.309872	0	0.25	rest58
AVH	6	8	0.326946	0.335618	0.25	0.5	AVH68
rest	6	8	0.190912	0.265298	0.0454545	0.321429	rest68
AVH	7	8	0.103175	0.236283	0	0	AVH78
rest	7	8	0.0803571	0.237205	0	0	rest78
AVH	9	8	0.125275	0.259635	0	0.106061	AVH98
rest	9	8	0.0670738	0.184934	0	0	rest98
AVH	0	9	0.0463276	0.0616224	0.00925926	0.0833333	AVH09
rest	0	9	0.0615367	0.0874668	0	0.0977273	rest09
AVH	1	9	0.0212585	0.0875029	0	0	AVH19
rest	1	9	0.0119048	0.0771517	0	0	rest19
AVH	2	9	0.072619	0.200062	0	0	AVH29
rest	2	9	0.0355617	0.0940323	0	0	rest29
AVH	3	9	0.178193	0.3133	0	0.25	AVH39
rest	3	9	0.056576	0.142031	0	0	rest39
AVH	4	9	0.0378968	0.118685	0	0	AVH49
rest	4	9	0.0553571	0.185243	0	0	rest49
AVH	5	9	0.0575397	0.142766	0	0	AVH59
rest	5	9	0.043254	0.126398	0	0	rest59
AVH	6	9	0.0047619	0.0308607	0	0	AVH69
rest	6	9	0.0119048	0.0771517	0	0	rest69
AVH	7	9	0.0486111	0.171158	0	0	AVH79
rest	7	9	0.0357143	0.161655	0	0	rest79
AVH	8	9	0.0341005	0.0659506	0	0.0326087	AVH89
rest	8	9	0.00734621	0.0251788	0	0	rest89
